# Supplementary material for: NK Cell Terminal Differentiation: Correlated Stepwise Decrease of NKG2A and Acquisition of KIRs
Source: PLoS One. 2010 Aug 6;5(8):e11966. doi: 10.1371/journal.pone.0011966 (PMC2917352; doi:10.1371/journal.pone.0011966)
Supplement: Table S1 — Genes with significant modulations over the whole genome micro-arrays. (0.22 MB XLS) [file pone.0011966.s002.xls]

## Sheet: Genes differentially expressed 
Micro array SeqID	Micro array SeqName	Accesion #	Bright #1	Bright #2	Bright #3	Bright #4	D2A+ #1	D2A+ #2	D2A+ #3	D2A+ #4	D2A- #1	D2A- #2	D2A- #3	D2A- #4
640560	ENST00000399966	BC032901	0.428	0.207	0.149	0.859	-0.512	0.396	0.628	0.772	-1.37	-0.81	-0.413	-1.432
640683	MYO1F	NM_012335	-0.378	0.222	-0.186	-0.163	0.318	0.532	0.311	0.061	0.865	0.828	0.318	0.56
640782	RASSF4	NM_032023	-0.414	-0.932	-0.683	0.045	0.369	0.694	0.123	-0.815	1.561	0.614	1.479	1.429
640827	A_24_P41530		0.092	-0.108	-0.15	0.121	0.032	0.148	-0.092	-0.134	0.384	0.205	0.263	0.299
640874	AK128436	AK128436	-0.652	-2.554	-1.721	-2.389	0.611	0.867	0.111	0.981	0.877	0.461	-0.072	2.359
640937	ACTC1	NM_005159	0.207	-0.276	0.233	0.169	-0.316	-0.298	-0.53	-0.043	0.108	0.366	0.225	0.318
640991	FAM27A	BC073976	-0.709	-0.61	-0.787	-0.327	0.476	0.708	0.688	-0.23	-0.071	-0.123	0.236	0.351
641041	THC2407032		0.903	1.296	0.548	0.636	-0.396	0.304	0.26	-0.795	-1.129	-0.358	-0.175	-1.5
641063	CCL5	NM_002985	-0.733	-0.975	-1.471	-0.961	0.898	0.757	0.21	0.703	0.76	0.652	0.451	0.384
641101	GPRC5C	AK000249	-0.475	-0.516	-0.526	-0.078	0.204	0.658	0.399	0.599	-0.212	-0.221	0.325	0.172
641336	MBNL1	NM_021038	0.23	0.521	0.226	0.322	-0.23	-0.229	-0.357	-0.168	-0.089	0.143	-0.156	-0.518
641373	AA765447	AA765447	0.911	1.207	0.894	1.178	-0.167	0.576	0.799	-0.608	-1.129	-0.328	-0.449	-0.392
641427	THC2504848	XM_932610	0.339	0.184	0.204	0.215	-0.012	0.0060	-0.128	-0.136	-0.24	-0.081	-0.036	-0.411
641439	SGK196	NM_032237	-0.369	-0.355	-0.345	0.021	-1.22	-0.648	-0.508	-0.157	1.518	1.027	0.791	0.012
641441	SLC13A3	NM_001011554	-0.451	-0.414	-0.234	-0.557	0.44	0.238	0.174	0.52	-0.07	0.036	-0.279	0.288
641459	WASH1	NM_198943	-0.878	-0.366	-0.3	-0.545	0.529	0.239	0.102	0.032	0.84	0.742	0.184	0.031
641461	KRT80	NM_182507	-0.395	-1.016	-0.453	-0.816	0.234	0.121	0.827	0.937	-0.014	0.929	0.228	-0.096
641496	THEM5	NM_182578	-0.407	-0.124	-0.11	-0.024	0.491	0.305	0.112	0.191	0.061	0.266	0.13	-0.013
641541	LGR6	NM_001017403	-0.447	-0.224	-0.241	-0.129	-0.116	-0.667	0.015	-0.335	0.372	0.442	1.229	0.213
641553	HNRNPA1L2	NM_001011724	0.232	0.04	-0.089	0.134	-0.24	-0.128	-0.101	-0.308	0.06	0.32	0.264	0.202
641560	A_24_P25063		0.299	0.298	0.244	0.027	-0.261	-0.547	-0.126	-0.327	0.494	-0.157	0.12	0.379
641598	A_24_P383802		0.293	0.528	0.728	0.882	-1.185	-1.13	-0.826	-0.664	-0.46	-0.881	0.056	-0.536
641643	GATA3	NM_001002295	0.656	0.747	0.547	0.768	-0.095	0.143	-0.862	0.155	-0.07	-0.612	-0.849	-0.646
641692	CD521938		0.56	1.014	0.969	1.137	0.043	-1.019	0.098	-1.059	-1.078	-0.991	-0.808	-0.499
641780	YWHAG	NM_012479	0.45	0.499	0.883	1.823	-0.58	-0.904	0.109	-1.314	-0.911	-0.614	-0.886	0.219
641782	WHDC1	AK126887	0.61	0.541	0.366	0.049	-0.729	-0.274	-0.074	-0.435	-0.049	-0.37	-0.155	-0.062
641831	A_24_P230195		-0.465	-0.367	-0.217	-0.038	0.428	0.762	0.521	0.165	0.134	0.525	0.332	0.17
641833	BRD7P2		-0.179	-0.802	-1.278	-0.789	0.314	0.402	-0.452	0.122	1.269	0.475	0.715	1.267
641871	AKR1C1	BC040210	-0.403	-0.579	-0.634	-0.972	0.092	1.025	0.526	0.464	0.167	0.959	1.539	1.825
641882	HSPA4	NM_002154	0.309	0.038	0.906	0.103	-0.759	-0.028	0.682	0.477	-1.095	-0.747	-1.794	-2.036
641927	NEK3	NM_002498	-0.782	-0.744	-0.396	-0.01	0.366	0.398	-0.107	0.082	0.511	0.271	0.106	0.195
641978	DKFZp434F142	AL136837	0.108	0.339	0.548	0.119	-0.551	-0.211	-0.175	-0.777	0.195	-0.011	0.33	0.461
642081	AY172962	AY172962	-0.647	-0.121	-0.169	-0.235	0.393	0.213	0.309	0.421	0.077	0.068	0.105	0.159
642116	NCOR1	AB028450	-1.081	-0.961	-0.524	-0.114	0.019	-0.113	0.306	0.084	0.366	0.319	-0.196	0.073
642135	RUNX2	NM_004348	1.33	1.06	1.746	0.734	1.061	-2.119	-1.494	-1.97	-1.643	-1.237	-1.4	-1.214
642375	PHRF1	NM_020901	-0.027	-0.127	-0.034	-0.015	0.613	0.424	0.39	0.447	0.019	0.431	0.33	-0.025
642435	PEX16	NM_004813	0.015	0.439	0.897	0.216	0.341	-0.184	0.38	-0.625	-1.424	-0.728	-0.657	-1.522
642456	HSPC159	CR593568	-0.482	-0.283	-0.264	-0.554	0.31	-0.085	0.132	0.155	0.576	0.298	-0.0070	0.133
642496	TRMT5	NM_020810	-0.685	-0.68	-0.409	-0.364	0.134	0.454	0.424	0.47	0.129	0.573	-0.209	1.063
642538	COTL1	NM_021149	1.055	1.187	0.283	0.844	-0.193	-1.338	-1.99	-0.72	-1.32	-0.143	-1.545	-0.739
642607	AVPR2	NM_000054	0.692	0.694	1.073	0.493	-0.156	0.089	-0.717	-0.248	-0.234	-0.766	-0.219	-0.043
642613	THC2548381		0.558	0.954	0.682	0.519	-0.017	-5.261	-5.506	-4.688	-0.106	-0.374	-0.611	-1.714
642755	FXYD5	NM_144779	0.84	-0.133	0.489	0.23	-0.239	-0.727	-0.339	-0.399	-0.479	-0.521	-0.415	-0.223
642782	LAMC1	NM_002293	-0.459	-0.077	-0.361	-0.21	0.149	0.015	0.276	0.261	-0.033	0.028	0.067	0.166
642837	A_24_P925901		-0.464	-1.414	-0.511	-0.499	-0.079	-0.288	-0.108	-0.703	0.762	0.379	0.284	0.652
642853	MAP3K8	NM_005204	1.262	0.937	0.122	1.413	-0.39	-0.353	0.341	0.663	-2.094	-0.664	-1.284	-0.307
642888	RPS6KB1	BC036033	-0.43	-0.371	-0.946	-1.398	-0.51	0.361	0.085	-0.212	1.036	0.181	0.27	1.134
642926	BNIP3L	NM_004331	0.966	0.458	0.479	0.687	-0.462	-0.217	-1.004	-1.32	0.491	0.545	1.073	-0.134
642985	GNPTAB	NM_024312	-0.718	-0.694	-0.122	-0.531	0.417	0.42	0.038	-0.324	0.075	0.536	0.733	0.801
643030	THC2693741		-0.248	-0.92	-1.175	-1.028	0.046	0.261	1.334	0.271	0.779	0.057	1.09	0.276
643064	KRTAP15-1	NM_181623	-0.463	-0.266	-0.236	-0.509	-0.09	-0.066	-0.087	0.298	0.056	-0.077	0.074	0.352
643077	CHD7	NM_017780	-0.511	-0.604	-1.046	-0.108	0.764	2.242	1.666	1.3	-0.126	-0.179	1.314	-0.532
643078	BE825944	BE825944	-0.218	-0.79	-1.542	-1.308	0.244	0.495	0.027	0.453	1.352	0.514	-0.171	1.342
643119	SOX4	NM_003107	0.777	0.82	0.502	1.935	-1.148	-0.079	-1.471	-0.402	-0.113	-1.468	-0.525	-1.453
643184	TMEM123	NM_052932	0.74	0.639	0.43	0.743	0.187	-0.208	-0.112	0.583	-0.32	-1.194	-0.853	-2.387
643190	TNNI3	NM_000363	0.053	-0.517	-0.691	0.025	0.787	0.536	0.733	1.312	0.046	-0.408	-0.373	-0.301
643287	UPP1	BC047030	-0.683	-0.397	-0.734	-0.128	1.287	0.963	0.548	0.246	0.115	0.095	-0.183	0.71
643324	ARTN	NM_057091	0.286	0.703	0.1	0.336	-0.108	-0.159	-0.184	-0.253	-0.276	0.11	-0.154	-0.318
643468	Z25424	Z25424	0.846	0.247	0.697	1.055	-0.182	-0.927	-0.539	0.14	-1.037	-1.051	-1.262	-1.074
643524	BC031954	BC031954	-0.187	-0.05	-0.085	-0.109	0.084	0.335	0.104	0.219	-0.0040	-0.121	0.0080	-0.048
643569	RORA	BC035094	-0.043	-2.135	-0.921	-1.12	1.177	0.275	0.865	-0.05	1.065	0.717	0.992	0.013
643641	DHRS1	NM_138452	1.359	0.924	1.177	0.639	0.399	0.346	-0.469	-0.88	-0.034	-0.123	-0.712	-0.461
643648	DUSP2	NM_004418	0.514	0.359	0.694	1.172	-0.462	-0.692	-0.207	0.834	-1.101	-0.579	-1.378	-0.304
643673	SPTLC2	NM_004863	0.526	0.342	0.495	0.501	-0.683	-0.0080	0.053	-0.468	-0.84	-1.148	-0.432	-1.808
643763	KLHL21	NM_014851	-0.1	-0.297	-0.485	0.108	0.489	0.145	0.45	0.417	0.142	0.097	0.081	-0.087
643852	THC2587036	BF689038	0.565	0.47	0.273	0.533	-0.274	-0.314	-0.164	-0.696	-0.447	-0.581	-0.099	-1.35
643955	FLNB	AK022486	1.104	1.498	0.626	1.693	-0.88	-0.042	-1.19	-1.092	-0.543	-1.475	-1.045	-0.757
643975	C1orf84	NM_182518	-0.192	0.412	0.452	0.16	-0.012	-0.161	0.0030	-0.249	-0.443	-0.276	-0.733	-0.382
644140	PML	NM_002675	0.115	0.192	0.167	0.026	-0.057	0.018	0.011	0.094	-0.141	-0.039	-0.166	-0.231
644156	OBFC2B	NM_024068	1.483	0.562	0.304	0.685	-0.631	-0.077	-0.662	-2.52	-2.047	-0.574	-1.257	-1.515
644171	PSTPIP2	NM_024430	-1.007	0.151	-1.492	-0.173	-0.09	0.184	1.183	0.421	1.52	1.215	1.102	1.924
644180	OCM2	NM_006188	0.753	0.467	0.795	0.558	-0.42	-0.773	-0.377	-0.811	-0.36	-0.503	-1.544	-0.734
644234	MFGE8	NM_005928	1.283	0.627	0.522	1.304	-0.85	-1.449	-0.859	-0.761	-1.227	-0.557	0.397	-0.803
644303	RPL39	NM_001000	0.438	0.545	0.347	-0.261	-0.414	-0.706	-0.508	-0.78	0.447	-0.172	0.132	0.701
644377	CCDC88A	NM_018084	-1.227	-1.508	-0.434	-0.826	0.529	-0.072	0.055	0.63	0.564	-0.135	0.095	0.877
644417	NOTCH2NL	NM_203458	0.599	0.675	0.24	1.092	-0.772	-0.498	0.033	0.095	-1.388	-0.091	-0.909	-1.789
644429	RP13-401N8.2	AK125985	-1.095	-1.049	-1.513	-0.69	0.526	1.022	0.561	0.613	-0.233	-0.499	0.33	1.031
644440	THC2537367	AL564305	0.037	-0.129	-0.105	-0.431	0.389	0.04	0.158	-0.104	0.684	0.344	0.247	1.0
644445	TP53INP1	NM_033285	1.162	0.958	0.918	0.326	-0.81	-0.582	-1.419	-1.486	-1.371	-0.645	-0.12	-0.432
644460	AGAP3	NM_031946	0.728	-0.14	0.773	1.045	-0.463	-1.115	-0.044	-1.093	-0.759	-0.523	-0.887	-0.725
644590	PTGES3	NM_006601	-0.745	-0.718	-1.282	-0.473	-0.3	-0.162	-0.175	-0.585	0.664	0.74	1.104	0.178
644684	BX114143	BX114143	-0.729	-0.414	-0.04	-0.435	-0.041	0.272	0.35	0.366	0.66	0.152	0.532	0.154
644722	ZFYVE26	NM_015346	0.59	0.821	-0.356	0.125	0.447	1.831	0.155	1.342	-3.443	-1.8	-0.014	-1.76
644748	A_24_P493100		0.735	0.937	-0.208	-0.515	0.423	0.346	0.26	1.25	-1.354	-0.918	-0.562	-1.004
644761	AW361634		-1.116	-1.045	-1.02	-1.447	1.253	0.514	0.3	1.453	1.523	-0.122	-0.315	-0.626
644798	A_24_P878472		-0.467	-0.381	-0.6	-0.275	0.0030	0.164	0.017	0.256	-0.114	0.0070	0.524	0.405
644804	LOC642521	XM_926017	-0.771	-1.176	-0.558	-1.281	0.081	0.31	1.11	1.159	0.924	-0.212	-0.599	0.67
644845	A_24_P925559		-0.562	-0.437	-0.05	-0.095	0.684	0.496	0.247	0.253	0.138	-0.096	0.033	0.051
644910	THC2633747		0.047	-0.599	-0.153	-0.685	-0.443	0.244	0.118	0.829	0.991	0.502	1.215	0.865
644944	THC2641587		-1.11	-0.408	-1.072	-0.837	-0.256	-0.208	-0.439	-0.696	0.307	0.138	0.341	-0.323
645010	KIR2DL2	NM_014219	-1.925	-0.394	-0.644	-0.145	0.016	0.71	0.718	0.539	1.734	1.67	1.298	0.375
645033	A_24_P255763		0.247	0.232	0.345	0.411	-0.14	-0.335	0.044	-0.276	-0.052	-0.495	-0.143	-0.398
645098	RTCD1	BU537444	-0.662	-0.283	-0.728	-0.287	0.69	0.662	0.592	0.676	-2.272	-1.05	-0.668	-0.63
645150	THC2698568		-2.538	-0.349	-0.708	-2.198	0.418	-0.11	0.0070	0.753	0.583	0.07	1.342	0.617
645155	ENST00000242475		0.684	0.553	1.144	0.759	-1.024	-1.236	-0.226	-0.73	-2.525	-0.416	-0.933	-3.027
645158	A_32_P30014		-0.043	-0.398	-0.441	-0.447	0.533	0.325	0.425	0.473	0.524	0.057	0.139	-0.238
645202	ANKRD13D	NM_207354	0.425	0.24	-0.123	0.051	-0.294	-0.032	-0.341	-0.084	-0.452	-0.546	-0.692	-0.446
645215	SLC24A4	NM_153646	-0.54	-0.697	-0.617	-0.624	-0.054	-0.356	-0.369	0.489	0.573	0.136	0.419	0.545
645227	UBN2	AK098644	-0.528	1.148	0.689	0.117	-1.282	0.677	0.492	2.406	-2.293	-3.042	-2.264	-2.258
645233	COTL1	L08436	1.313	1.318	0.644	1.056	-0.999	-0.298	-1.497	0.276	-1.227	-1.386	-1.283	-0.801
645262	A_32_P205522		0.834	1.835	0.389	0.3	-0.27	-1.396	-1.698	-0.576	0.864	0.692	0.689	0.471
645270	CHST7	NM_019886	1.195	0.64	0.493	0.149	-0.53	-1.165	-0.872	-0.699	-0.444	0.0080	0.8	-0.303
645278	AK023862	AK023862	-0.309	-0.371	-0.474	-0.303	-0.361	0.051	0.0030	-0.134	0.61	0.636	0.979	0.442
645326	TEX264	NM_015926	-0.485	-0.592	-0.816	0.089	0.201	1.05	0.215	1.105	-0.378	-0.792	-0.21	-0.188
645374	DRD5	NM_000798	-0.736	-0.811	-0.965	-0.534	0.231	-0.64	-0.077	0.027	0.711	-0.224	1.31	0.504
645389	AF130065	AF130065	0.196	0.557	0.993	2.014	-4.623	-5.017	-3.515	-4.622	-5.08	0.904	-2.828	-2.754
645419	LCORL	NM_153686	0.301	-0.11	0.617	0.211	0.106	2.173	0.163	-0.612	-0.949	-1.831	-1.967	-1.95
645444	STAT4	NM_003151	-0.053	-0.249	-0.548	-1.178	0.24	0.445	0.385	0.308	0.582	0.505	0.538	0.029
645510	E2F6	NM_198256	-0.769	-1.27	0.768	-1.104	-0.262	-1.104	-1.001	-1.019	1.544	0.699	1.57	1.382
645521	OR10R2	NM_001004472	0.258	0.598	0.539	0.723	-0.367	-0.395	-0.2	-0.684	-0.913	-0.841	-0.588	-1.07
645702	MEIS3P1	NR_002211	1.583	0.496	1.049	0.381	0.051	-0.165	-1.308	0.591	-5.767	-0.175	-5.43	-5.56
645808	RFPL3	NM_006604	-1.041	-0.319	-0.145	-0.202	1.152	0.233	0.795	0.466	-0.347	-0.42	-0.211	0.336
645811	CBWD5	NM_172003	0.389	0.069	0.272	0.527	-0.638	-0.198	-0.209	-0.648	-3.515	-1.32	-1.262	-1.251
645864	RPS3	NM_001005	0.156	0.271	0.292	0.354	-0.136	-0.502	-0.015	-0.312	-0.279	-0.181	-0.443	0.015
645896	X62691	X62691	0.103	0.144	0.075	-0.052	NaN	-0.072	-0.235	-0.098	-0.247	-0.353	-0.167	-0.127
645917	SHC4	NM_203349	-0.415	-0.727	-0.481	0.501	0.519	0.504	0.319	0.479	0.95	0.736	0.452	0.578
646004	A_24_P144275		0.346	-0.061	-0.134	0.548	-0.283	-0.303	0.064	0.133	-0.508	-0.373	-0.65	-0.97
646119	SYNE2	NM_182910	-0.102	-0.212	-1.73	-1.095	0.601	0.788	1.081	0.23	0.534	1.694	0.534	1.706
646141	COTL1	NM_021149	1.248	1.3	0.617	1.021	-1.21	-0.331	-1.878	0.252	-1.239	-2.275	-1.456	-1.092
646176	A_23_P89506		-0.715	-1.092	-0.879	-1.132	0.063	0.774	1.352	1.307	-0.511	-0.383	-1.282	-0.583
646255	FGFBP2	NM_031950	-1.001	-0.989	-0.998	-1.064	0.519	0.117	0.661	0.67	1.168	0.758	0.758	1.002
646398	AF086054	AF086054	-2.221	-1.439	-0.326	-2.86	0.793	0.937	0.988	1.114	0.748	1.607	0.555	0.704
646460	CST7	NM_003650	-0.953	-1.191	-1.827	-0.272	0.671	0.608	0.394	0.852	0.815	0.695	0.119	0.657
646501	NPNT	NM_001033047	-0.548	0.039	-0.282	-0.208	0.362	0.491	0.319	0.22	-0.089	0.437	0.135	0.427
646526	OLFM2	NM_058164	-0.573	-0.276	-0.447	0.062	0.056	0.148	-0.281	-0.552	1.538	0.556	0.248	0.758
646570	ESD	NM_001984	-0.051	0.892	0.509	1.048	0.355	0.318	-0.968	-0.234	-2.73	-0.37	-3.192	-2.887
646611	C11orf68	NM_031450	-0.114	-0.473	-0.216	-0.564	0.224	0.187	0.221	0.205	1.147	0.364	0.161	0.43
646645	PSMC4	NM_006503	-0.11	0.347	0.86	0.935	0.195	-0.57	0.695	-0.022	-0.585	-0.704	-0.644	-0.942
646764	BDKRB2	NM_000623	-0.121	-0.743	-0.59	-0.308	-0.246	-0.585	-0.326	-0.469	0.599	0.127	0.394	0.089
646776	A_24_P264143		0.117	0.536	0.297	0.406	-0.489	-0.227	-0.483	-0.044	-0.241	-0.185	0.025	-0.256
646786	BC002534	BC002534	1.227	1.208	1.389	1.532	0.12	-1.04	-0.401	-0.262	-0.181	-0.882	-0.297	0.151
646838	TXNDC1	NM_030755	-0.24	-0.422	-0.267	-0.272	-0.014	-0.175	-0.263	0.33	1.301	0.216	1.125	0.368
646906	CR597822	CR597822	1.871	1.248	1.577	0.733	-0.267	0.025	0.381	-1.362	0.478	-1.106	-0.298	-1.177
646907	GNPTAB	NM_024312	-0.413	-0.723	-0.674	-0.49	0.322	0.509	0.68	0.977	0.741	0.719	0.783	0.045
646965	HCN1	NM_021072	-0.831	-0.61	-0.234	-0.311	0.057	-0.021	0.426	0.39	0.411	-0.057	0.268	0.922
647066	IRAK3	NM_007199	1.517	0.276	0.825	0.526	-0.868	-0.428	-0.339	-0.9	-1.217	-1.482	-1.941	-1.176
647109	NMD3	NM_015938	1.482	0.792	0.056	1.128	0.574	-0.084	1.255	-1.381	-1.51	-1.897	-0.918	-1.262
647144	A_24_P264004		0.472	0.065	0.496	0.181	0.854	0.092	0.971	0.324	-0.298	-0.521	-0.8	-0.775
647232	PQBP1	NM_005710	0.589	-0.033	-0.288	0.136	0.137	0.773	0.482	0.472	-0.848	-0.76	-1.274	-2.945
647263	PHF20	NM_016436	0.737	0.549	-0.158	0.414	-0.513	0.133	-0.111	-0.209	-1.118	-0.627	-0.4	-0.653
647292	PRSS23	NM_007173	-1.719	-1.063	-1.712	-1.333	-0.949	0.641	0.304	2.137	0.926	0.603	1.465	1.763
647329	DRP2	NM_001939	-0.477	-0.476	-0.404	-0.415	0.076	-0.317	0.053	0.261	-0.025	-0.0040	0.107	0.38
647350	RPL7A	NM_000972	0.355	0.173	0.105	0.113	-0.243	-0.084	-0.274	0.022	-0.243	-0.286	-0.0090	-0.387
647357	A_24_P144556		-1.152	-0.506	-0.442	-1.377	-0.423	0.915	0.411	0.302	0.838	0.418	0.228	0.44
647407	FKBP11	NM_016594	-0.484	-0.278	-1.04	-0.496	0.619	0.377	1.137	1.171	0.652	0.671	1.487	0.374
647494	A_24_P557890		-0.462	-0.355	-0.141	-0.251	0.16	0.042	-0.026	0.311	0.027	0.062	0.02	0.22
647554	ENST00000315313	NM_001033659	1.499	1.141	0.045	1.979	-2.294	0.735	-0.306	-1.706	-1.353	-1.236	-1.487	-1.623
647599	PKN2	NM_006256	0.535	0.221	0.235	0.117	-0.904	-0.445	-0.482	-0.357	-0.011	0.75	0.052	-0.103
647627	GBL	NM_022372	0.447	0.428	0.511	0.367	-0.676	-0.07	-0.395	-0.288	-0.025	-0.541	-0.467	-0.373
647642	ABRA	NM_139166	-0.47	-0.668	-0.513	-0.025	0.114	0.035	0.483	0.13	0.525	0.277	0.438	0.688
647729	CRYZL1	NM_145858	1.834	0.708	2.547	0.388	0.077	0.529	-0.23	0.141	-0.661	-0.527	-1.404	-0.674
647762	LYAR	NM_017816	-0.888	-0.331	0.062	-0.368	0.993	1.04	-0.019	0.555	1.086	0.571	1.389	0.726
647895	TSSK3	NM_052841	0.066	-0.04	-0.137	-0.128	-0.068	0.055	-0.169	-0.088	0.346	0.278	0.055	0.392
647940	GDF9	NM_005260	-0.216	-1.188	-0.658	-0.618	0.862	0.384	0.943	1.115	0.458	0.299	0.52	1.102
648163	RUFY3	NM_014961	1.207	0.71	0.375	0.565	-0.721	-4.648	-3.604	-0.967	1.081	-0.135	-0.174	0.845
648230	BU956542	BU956542	0.42	0.236	0.229	0.258	-0.852	-0.384	-1.44	-0.735	-0.597	0.278	-0.497	-0.516
648297	GPNMB	NM_001005340	0.519	0.613	0.568	0.789	0.016	-0.47	-0.293	0.248	-1.028	-0.905	-1.029	-0.768
648298	ENST00000303697	AB040926	0.041	-0.193	-0.113	-0.878	0.483	0.41	0.586	0.352	0.122	-0.076	0.135	-0.048
648339	SLC12A7	NM_006598	0.25	0.191	0.564	0.196	-0.105	0.113	-0.306	-0.473	-0.771	-0.532	-0.271	-0.364
648351	LOC204010	BC107865	0.211	1.229	0.169	0.847	-0.752	-0.639	-0.623	-0.881	-0.728	0.077	-0.065	-0.283
648393	GPR135	NM_022571	-0.392	-0.252	-0.075	-0.139	0.29	0.093	0.288	0.169	-0.051	0.034	0.025	0.293
648437	XPR1	NM_004736	-0.385	0.19	0.252	0.64	-0.377	-0.933	0.311	-1.325	1.336	1.059	1.134	0.596
648440	CDKN1B	NM_004064	-0.641	-0.154	-0.73	-0.079	0.534	0.442	-0.225	0.288	0.489	0.131	1.058	0.857
648479	AK056855	AK056855	-0.055	0.074	-0.217	-0.33	-0.208	0.173	-0.203	-0.35	0.529	0.368	0.155	0.29
648533	RABL2A	NM_013412	0.016	-0.227	0.44	-0.337	0.069	-0.428	-1.646	-2.127	1.068	0.54	0.779	0.916
648535	PTCH1	AK124593	-2.026	-1.466	-2.668	-2.311	1.32	0.611	0.614	0.707	1.441	0.22	0.322	0.981
648659	CD48	NM_001778	0.052	-1.277	-0.993	-1.07	0.097	0.541	0.343	1.104	0.504	1.211	0.337	-0.094
648737	GAS5	NR_002578	0.424	0.42	-0.047	0.684	-0.261	-1.371	-2.007	-1.223	0.383	-0.343	-0.018	0.902
648744	DUSP4	NM_001394	0.582	0.593	0.842	1.269	-0.471	-0.694	-0.968	-0.413	-1.3	-1.333	-1.07	-0.818
648757	THC2720710		-0.094	-0.448	-0.239	-0.133	-0.18	-0.0020	0.0040	0.206	0.558	0.602	1.122	0.2
648762	FGFBP2	NM_031950	-0.9	-0.757	-0.838	-0.63	1.017	0.464	0.508	0.11	1.638	1.063	1.457	2.195
648821	CCL3	NM_002983	-1.012	-0.634	-0.869	-0.761	1.474	0.419	0.839	1.46	0.866	0.282	0.899	1.607
648868	GRIK2	NM_021956	-0.761	-0.318	-0.416	-0.278	-0.075	-0.517	-0.178	0.31	0.238	0.163	0.389	0.824
648934	AHNAK	NM_001620	0.349	0.653	0.982	0.922	-0.941	-0.626	-0.527	-0.294	-0.696	-1.41	-0.474	-1.771
648976	C1orf225	NM_001013642	-0.376	-0.331	-0.33	-0.548	-0.0070	-0.726	-0.077	-0.233	0.542	0.591	0.065	0.038
648987	LOC643201	BC052945	-0.247	-0.129	-0.012	-0.204	0.057	0.105	-0.243	-0.191	0.57	0.326	0.588	0.381
649008	AK000832	AK000832	0.095	1.09	1.293	2.347	-0.624	-1.102	-0.823	-1.633	-1.149	-0.756	-0.812	-0.574
649044	ZNF286A	NM_020652	0.321	0.131	-1.013	1.037	1.066	-1.17	0.045	2.213	-4.154	-5.144	-1.955	-4.518
649048	EFNA1	NM_004428	-0.073	-0.152	-0.126	-0.322	0.057	0.031	0.051	-0.039	0.343	0.152	0.17	0.022
649114	PCDHGA2	NM_032009	-0.655	-0.43	-0.182	0.054	0.233	-0.163	0.208	0.259	0.206	0.477	0.261	0.399
649116	MFSD4	NM_181644	-0.82	-0.235	0.048	-0.256	-0.279	0.014	-0.767	-0.622	0.224	0.658	0.255	0.804
649118	ENST00000339991		0.435	-0.044	0.03	0.443	-0.336	-0.226	0.11	-0.05	-0.45	-0.272	-0.62	-0.799
649267	DYRK1A	NM_130436	0.493	-0.026	0.629	0.247	0.2	0.153	0.096	0.187	-0.666	0.091	-1.38	-0.902
649417	X15667	X15667	-0.557	-0.565	-0.392	-0.432	-0.126	0.269	0.172	0.186	0.436	-0.331	-0.017	0.473
649420	ABHD2	NM_007011	0.717	0.337	0.382	1.331	-0.61	-0.322	-0.223	0.562	-0.895	-0.328	-0.788	-1.808
649575	BG190831	BG190831	0.146	0.603	0.251	1.186	0.135	-0.211	-0.414	-0.115	-0.421	-0.78	-0.446	-1.584
649603	LOC646090		-0.107	-0.292	-0.376	-0.4	-0.016	-0.425	-0.192	0.091	-0.02	0.717	0.261	0.409
649648	NARF	NM_012336	0.561	0.108	0.404	0.698	-0.758	0.023	-0.347	0.133	-0.909	-0.492	-0.987	-1.21
649872	KIR2DS4	NM_178228	-0.516	-0.408	-0.524	-0.534	-0.087	0.958	0.676	0.434	0.695	1.402	0.536	0.187
649896	A_24_P571824		-0.184	-0.292	-0.245	-0.5	-0.138	0.396	0.168	-0.408	0.465	0.949	0.538	0.316
649910	TTC14	NM_133462	-0.838	-0.961	0.131	-0.98	0.442	0.564	0.107	-0.736	1.046	0.21	1.152	1.694
649915	AL698801		0.591	0.143	0.055	-1.142	0.27	1.345	0.628	-0.417	-2.228	-3.314	-0.66	-2.807
649925	TF	NM_001063	-0.035	-0.14	-0.145	-0.27	-0.381	-0.31	-0.06	-0.051	0.191	0.247	0.502	0.25
650185	PHF17	AK127326	0.78	-0.245	0.354	1.023	-0.629	-1.119	-1.333	-2.346	0.418	0.401	-0.0080	-0.182
650207	SCARA3	NM_182826	-0.841	-1.157	-0.393	-0.427	0.195	-0.263	0.405	0.512	0.302	0.42	0.762	0.775
650226	UTP11L		1.054	0.534	-0.079	2.535	-4.649	-5.086	-3.649	-4.488	-3.007	1.534	1.063	0.109
650270	LOC100128252	BC008651	1.702	0.871	1.541	1.695	-1.578	-0.976	-0.9	-0.142	0.807	-0.543	-1.615	-0.01
650283	PAFAH2	NM_000437	-0.812	-0.297	-0.409	-0.819	1.417	0.316	-0.164	0.043	0.923	1.128	0.888	1.112
650306	ABHD2	NM_007011	0.286	0.559	0.327	0.521	-0.876	-0.368	-0.214	-0.981	-0.69	0.045	-0.321	-0.102
650308	CA5A	NM_001739	-0.535	-0.064	-0.07	-0.321	-0.556	-0.151	-0.06	0.044	0.554	0.389	0.844	0.14
650316	KIR3DL1	NM_013289	-0.857	-0.368	-0.742	-0.976	-0.244	0.89	0.429	0.825	0.858	1.906	0.189	0.33
650317	A_24_P238426		0.555	0.177	0.248	0.231	-0.597	-0.434	-1.57	-0.694	-0.5	0.023	-0.543	-0.544
650455	GMPPA	NM_013335	-0.015	0.21	0.612	0.916	-0.095	-0.956	-0.065	0.272	-1.777	-1.552	-0.199	-1.29
650485	METT10D	NM_024086	-0.551	0.683	0.488	-0.844	-1.443	-1.532	-0.73	-1.724	0.159	0.392	0.291	1.959
650533	TAPBP	NM_003190	0.422	0.171	0.362	0.397	-0.446	0.056	0.01	-0.049	-0.495	-0.556	-0.124	-0.106
650592	GAB1	NM_207123	0.117	0.935	-0.02	0.861	-5.378	-1.291	-5.211	-5.04	-4.314	-5.464	-4.043	-5.148
650635	AA779434	AA779434	0.65	-0.094	0.627	0.153	0.245	0.486	0.683	1.025	-0.209	-0.14	-0.79	-0.365
650662	WDR70	NM_018034	0.743	0.679	1.596	0.671	-0.603	-0.812	0.058	-0.015	-0.773	-1.008	-0.599	-0.636
650664	BC007809	BC007809	0.625	0.347	0.456	0.455	-0.249	-0.593	-0.223	-0.066	-0.684	-0.363	-0.721	-0.457
650789	A_24_P358215		0.057	0.069	-0.043	0.176	0.068	-0.199	-0.196	-0.183	0.316	0.22	0.115	0.396
650800	AF384996	AF384996	-0.06	-0.353	-0.618	-0.355	-0.689	0.562	-0.196	-0.109	0.687	1.044	1.665	0.56
650825	ALDH7A1	NM_001182	-0.259	-0.73	-0.321	-0.438	0.542	-0.238	0.593	0.336	0.174	0.404	0.08	0.3
650896	LOC286528	XM_210501	0.15	1.43	0.925	0.909	-3.16	-0.469	-2.312	-1.15	0.443	0.582	-0.456	0.909
650907	BF433725	BF433725	-0.445	-0.712	-0.449	-0.878	0.913	0.547	0.609	0.21	0.771	0.41	0.747	0.111
650947	XCL2	NM_003175	0.729	0.866	0.594	0.255	-0.339	-0.429	-0.426	-0.126	-1.269	-0.55	-1.486	-0.708
650989	A_24_P625683		0.351	0.838	0.077	0.356	-0.29	-0.079	-0.453	-0.029	-0.422	0.022	-1.015	-0.727
651088	SSTR2	NM_001050	-0.201	-0.156	-0.075	-0.208	0.04	0.219	0.236	0.686	0.323	0.152	0.328	0.577
651108	LMBRD2	NM_001007527	1.881	1.863	1.661	0.686	0.608	-0.67	1.193	0.188	-0.991	-0.279	-1.503	-1.694
651146	A_24_P470809		-0.276	-1.065	-0.0060	-0.05	-0.203	0.213	-0.334	-0.564	0.959	0.816	0.505	1.604
651285	AK123655	AK123655	-0.805	0.044	-0.802	-0.854	0.623	1.405	0.536	0.301	-0.951	-0.055	-0.394	-0.934
651318	IGFBP4	NM_001552	1.176	1.141	0.827	0.882	-0.817	-1.176	-1.335	0.569	-1.24	-1.29	-0.914	-0.633
651417	ENST00000272885		0.144	0.118	-0.031	0.152	-0.144	-0.318	-0.153	0.057	-0.261	-0.236	-0.391	-0.098
651442	GOLIM4	NM_014498	0.634	-0.289	-0.232	0.57	-2.876	-0.073	-5.747	-1.221	-5.609	-3.794	-5.68	-5.285
651473	HDAC4	NM_006037	-0.813	-0.357	-1.503	-0.388	0.909	1.237	0.011	1.154	0.579	-0.264	-0.026	0.06
651571	AK098134	AK098134	-0.191	-0.118	-0.103	-0.297	-0.033	0.0050	0.184	0.0010	0.093	0.256	0.209	0.186
651668	PLK2	NM_006622	0.357	0.617	1.109	1.811	-0.82	-0.825	-1.002	-2.247	-0.328	-1.754	-0.336	-1.457
651808	CPZ	NM_001014448	-0.455	-0.215	-0.0090	-0.367	0.079	0.174	0.299	0.261	-0.169	0.25	0.158	0.107
651839	LOC100130703		-0.623	-0.114	-0.661	-1.209	0.847	0.642	0.482	0.33	1.357	0.65	0.725	0.522
651873	MPL	NM_005373	-0.763	-0.011	-0.096	-0.408	1.453	0.722	2.68	0.474	-0.718	-0.138	-0.513	0.273
651990	GCDH	NM_013976	0.868	1.34	0.71	0.973	0.087	0.729	-1.135	0.153	-0.712	-0.745	-0.726	-0.237
651994	A_32_P102627		1.43	0.495	0.523	0.174	-0.967	-0.466	-1.3	-0.096	-0.863	-1.183	-0.843	-2.248
652007	A_24_P654649		0.455	0.583	0.324	0.705	-1.012	-0.367	-0.734	-0.568	0.343	-0.122	-1.073	-0.175
652065	PAWR	NM_002583	0.263	0.788	0.572	1.283	-1.57	-4.964	-3.16	-4.816	-1.436	-5.025	-2.48	-2.271
652131	THC2561267		-1.057	-0.519	-0.098	-0.975	-0.328	-0.377	-0.642	-0.815	1.091	-0.112	0.18	1.131
652156	TPT1	NM_003295	0.196	0.174	0.195	0.077	-0.137	-0.265	-0.244	-0.089	-0.374	-0.032	-0.165	-0.379
652160	ATP5I	NM_007100	-0.8	-0.537	-0.284	-0.613	0.337	0.173	-0.175	-0.212	0.701	0.427	0.318	0.439
652170	LAT2	NM_022040	-1.554	-0.728	-1.285	-0.023	1.05	0.94	0.284	1.218	-0.1	0.41	0.0070	1.405
652394	COPS4	NM_016129	-0.273	-1.598	-1.983	-0.918	0.882	-0.419	0.213	0.738	0.571	0.158	-0.094	0.373
652422	TMEM168	NM_022484	-1.203	0.438	0.392	0.938	-1.386	-2.541	-2.665	-3.821	1.573	1.812	0.074	0.667
652629	NAGK	NM_017567	0.061	1.447	0.57	1.04	-0.954	-0.334	-0.764	-0.272	0.058	-0.023	0.427	-0.711
652657	CCL3L3	NM_001001437	-1.322	-0.96	-0.988	-0.482	1.477	0.4	0.975	1.343	0.812	0.353	0.881	1.61
652695	JMJD2C	NM_015061	0.581	-0.632	-0.948	-0.784	0.996	1.157	0.621	0.982	0.142	-0.555	-0.297	0.491
652737	CD83	NM_004233	0.971	0.638	0.314	0.674	-0.017	-1.312	-0.09	-0.398	-1.231	-0.554	-0.083	-1.142
652794	NARG1L	NM_024561	0.767	0.411	1.14	0.695	0.037	-0.468	-0.19	-0.433	-0.311	-0.936	-0.0070	-0.791
652896	THC2780599		-0.641	-0.136	-0.414	-0.402	-0.138	-0.096	0.137	-0.125	0.409	0.229	-0.0080	0.696
652956	A_24_P942870		0.69	-0.406	-0.401	0.338	0.377	-0.597	0.104	-5.816	-6.027	-6.171	-6.073	-5.622
653010	C20orf11	NM_017896	1.531	1.53	1.029	0.502	-0.649	-0.577	-0.288	-0.417	1.105	-0.43	-0.164	-0.422
653086	A_24_P298886		0.02	0.25	-0.181	-0.298	1.09	0.485	0.549	0.648	-0.236	-0.197	0.231	-0.132
653113	A3GALT2	XM_060537	-0.367	-0.625	-0.591	-0.664	-0.212	-0.325	-0.472	0.029	-0.063	-0.102	0.818	0.611
653157	ADAM32	NM_145004	-0.659	-0.552	-0.51	-0.269	0.021	-0.247	-0.051	0.581	0.426	0.253	0.636	0.15
653184	NP103207		-0.454	-0.473	-0.456	-0.284	0.437	0.043	0.666	1.27	0.155	0.401	0.281	0.963
653224	STARD10	NM_006645	0.404	0.799	0.599	1.565	-1.175	-0.652	-1.112	-0.766	-1.041	-0.5	-1.494	0.405
653258	SPAST	NM_014946	0.357	1.146	0.887	0.429	-0.022	0.613	1.753	1.403	-2.392	-0.69	-2.422	-4.477
653288	PCDH21	NM_033100	1.238	0.854	0.564	1.579	-0.752	-1.133	-1.205	0.181	-0.423	-1.224	-1.08	-0.698
653304	SCARA5	NM_173833	-0.318	-0.238	-0.108	-0.158	0.322	0.172	0.231	-0.044	-0.063	0.227	0.205	0.214
653327	FAT2	NM_001447	-0.436	-0.16	-0.409	-0.371	0.063	0.238	-0.061	-0.061	0.128	-0.142	0.227	0.472
653349	CHKA	NM_001277	1.561	1.107	0.809	0.866	-1.361	-0.697	0.196	-0.438	0.257	-1.176	-0.835	-2.132
653540	A_24_P918561		-0.048	0.483	-0.317	1.142	-1.457	-0.768	-1.46	0.244	-1.822	-2.118	-1.693	-2.877
653559	THC2748857		-0.236	-0.0060	-0.216	-0.212	0.389	0.145	0.077	0.497	-0.227	-0.084	-0.293	-0.154
653674	HIST1H3E	NM_003532	0.193	0.223	0.289	0.249	0.397	0.092	0.182	-0.323	-0.342	-0.134	-0.4	-0.472
653689	MKNK2	NM_199054	0.575	0.981	0.655	1.041	-0.963	0.186	0.13	-0.631	-2.152	-1.09	-1.292	-0.293
653735	ENST00000388762	NM_001034840	-0.823	-0.274	-0.347	-0.124	0.022	0.607	0.279	0.434	-0.0010	0.311	0.525	0.336
653757	FEZ1	NM_005103	0.168	-0.527	-1.239	-1.519	1.64	0.75	0.634	1.302	-0.283	0.77	0.742	1.382
653806	AB051445	AB051445	-0.211	-0.405	-0.472	-0.345	0.122	-0.107	-0.577	0.453	0.143	1.558	0.998	1.427
653808	HDAC10	NM_032019	0.588	0.552	0.449	0.052	-0.376	-0.301	-0.427	-0.431	0.146	-0.663	-0.491	-0.549
653835	COL11A2	NM_080680	-0.096	-0.0040	0.031	-0.415	0.482	0.349	0.318	0.342	-0.205	-0.102	-0.068	-0.373
653926	ATF4	NM_001675	0.357	0.145	0.282	0.562	0.208	-0.334	-0.381	0.191	-0.597	-0.658	-0.495	-0.485
654027	ENST00000287590	M74509	0.641	0.167	-0.019	0.552	-0.099	-0.707	-0.971	-0.593	0.19	0.459	-0.063	-0.298
654109	ITGA5	NM_002205	0.105	0.144	0.553	0.99	-0.255	-0.789	-0.573	-0.683	-0.124	-0.617	-0.0010	0.362
654181	A_32_P13081		-0.108	0.135	-0.342	0.272	0.214	0.534	0.525	0.174	-1.114	-0.428	-0.592	-0.662
654259	DNM1P31		0.56	0.529	0.2	0.709	-1.0	-0.293	-0.783	-0.452	0.418	-0.266	-0.966	-0.1
654291	ZNF845	BC007307	-0.055	-0.1	-0.269	-0.476	0.247	0.213	0.34	0.344	-0.109	0.41	0.182	0.215
654395	DCC	NM_005215	-0.289	-0.125	-0.327	-0.416	-0.108	0.081	-0.146	0.178	-0.0050	-0.035	-0.016	0.109
654399	TNFRSF11A	NM_003839	1.141	0.299	1.354	0.919	-0.733	0.065	-1.466	-0.223	-0.951	-2.603	-0.153	-1.483
654425	SNHG8	BM926530	0.83	1.738	-1.883	0.496	0.216	-0.951	0.799	1.147	-2.812	-2.27	-2.415	-2.736
654434	THC2629736		-0.361	-0.275	-0.048	-0.525	-0.187	-0.141	-0.205	-0.101	0.249	0.865	0.085	0.915
654465	RAB11FIP4	NM_032932	-0.642	-0.478	-0.32	-0.707	0.249	0.32	0.131	0.375	0.224	0.724	0.15	-0.104
654499	AB034694	AB034694	-0.398	-0.432	-0.525	-0.602	-0.173	-0.691	-0.379	-0.039	0.0070	0.243	0.528	0.378
654591	FLNB	NM_001457	1.059	1.187	0.046	0.748	-0.897	-0.085	-1.525	-0.84	-1.696	-0.58	-1.052	-0.184
654595	LOC642006		0.612	0.323	0.486	0.393	0.743	0.048	0.368	-0.579	-0.628	-1.18	-0.176	-1.504
654640	KIR2DL5A	NM_020535	-0.917	-0.378	-0.747	-1.063	-0.154	1.264	0.621	0.568	0.813	1.989	0.615	0.471
654770	C17orf66	NM_152781	-1.588	-0.665	-0.468	-1.225	0.791	-0.021	0.616	0.474	2.013	-0.245	0.418	0.952
654862	ITGAX	NM_000887	0.444	0.899	0.505	0.421	-0.858	-1.261	-1.029	0.324	-0.36	-0.604	-0.834	-0.252
654872	C17orf91	NM_032895	-0.083	0.129	0.164	0.084	0.264	0.13	0.169	0.016	-0.225	-0.175	-0.089	-0.139
654913	TSPYL2	NM_022117	-0.213	-0.699	-0.452	-0.601	0.314	0.494	0.529	0.388	0.77	0.57	0.626	0.742
655006	YPEL1	NM_013313	-0.616	-0.34	-0.515	-1.005	0.225	0.594	0.835	0.347	1.226	0.606	0.943	0.064
655047	NR1I3	NM_005122	0.835	0.995	-0.199	0.887	0.203	0.365	0.196	0.302	-0.766	-1.017	-0.171	-0.851
655061	THC2598362	XM_934182	0.327	0.393	0.034	0.469	-0.334	0.142	-0.067	-0.377	-0.476	-0.111	-0.994	-0.408
655263	CORIN	NM_006587	-0.049	-0.058	-0.364	-0.159	-0.023	-0.282	-0.041	0.0030	0.429	0.215	0.737	0.104
655350	TSGA10IP	NM_152762	-0.297	-0.805	-0.467	-0.434	0.153	-0.333	-0.337	0.089	0.122	0.026	0.252	0.408
655428	MYH1	NM_005963	-0.824	-0.359	-0.69	-0.465	-0.0030	-0.173	-0.1	0.321	0.341	0.104	0.119	0.183
655482	MAPK15	NM_139021	-0.609	-0.848	-0.453	-0.138	-0.094	0.212	0.211	0.152	0.058	0.251	0.309	-0.0080
655560	AY295762	AY295762	0.182	-1.24	-0.191	-0.26	-0.611	0.597	-0.076	-0.487	1.532	0.97	1.062	2.324
655602	HELLS	NM_018063	1.122	0.667	0.958	0.97	0.598	-0.404	-0.782	-1.066	-1.329	-1.392	-1.132	-1.314
655805	CHD2	NM_001271	-2.0	-0.505	-0.187	-2.023	1.25	1.126	0.885	0.377	-0.216	-0.799	-0.941	-2.032
655961	LOC390760	XM_372654	-0.213	-0.339	-0.247	-0.359	0.698	0.59	0.218	0.0020	0.389	0.374	0.477	0.015
655977	THC2681733		-0.575	-0.289	-0.582	-0.365	0.0050	0.151	0.244	0.781	0.763	0.055	0.456	1.214
655994	ZP1	NM_207341	-0.215	-0.494	-0.336	-0.332	0.204	-0.102	0.03	0.015	0.0020	0.392	-0.01	0.481
656039	BQ354462	BQ354462	0.99	1.892	0.77	1.062	-0.689	-1.364	-0.942	-0.497	-0.905	-1.192	-1.094	-0.591
656063	SELL	NM_000655	1.136	0.479	1.555	1.249	-0.844	-4.656	-0.166	-4.004	-3.179	-4.611	-3.798	-1.315
656172	LAX1	NM_017773	-0.91	-0.834	-0.512	-0.21	0.28	0.701	-0.126	-0.27	0.143	1.169	0.783	1.237
656238	LOC100131419	AK128263	-0.481	0.413	-0.126	-0.187	0.356	0.495	0.327	0.485	-0.413	-1.122	-1.133	-0.81
656264	LOC284232		-1.426	-3.311	-1.508	-0.768	1.71	0.1	0.515	0.679	2.497	0.259	-0.178	1.466
656269	CYTSB	NM_001033553	0.726	1.683	1.11	2.075	0.115	-0.117	-1.358	-1.066	-2.405	-1.788	-1.944	-1.087
656366	WNT11	NM_004626	-0.213	-0.572	-0.8	-0.811	0.392	1.594	0.037	0.785	0.097	0.192	0.253	0.128
656395	AK097051	AK097051	0.751	0.46	1.165	0.85	-0.432	-0.396	-0.334	0.165	0.175	-0.659	-0.258	-0.284
656534	AF070620	AF070620	-0.79	-0.979	-0.528	-0.521	-0.288	-0.55	0.814	0.172	0.755	0.254	0.73	0.527
656609	TTLL3	NM_015644	-0.512	-0.497	-0.623	-0.46	-0.888	0.512	-0.451	0.46	0.741	0.506	1.128	0.821
656744	A_32_P21742		-0.583	-1.849	-0.247	-0.803	0.329	0.566	1.286	0.419	0.324	1.232	1.21	1.003
656778	PHOSPHO1	NM_178500	-0.63	-0.443	-0.34	-0.39	0.626	0.236	-0.217	0.513	0.372	0.393	0.99	0.824
656803	GPR56	NM_201525	-0.981	-1.042	-0.445	-0.534	0.989	0.773	1.098	0.975	-0.299	1.349	0.752	1.03
656807	GPR56	NM_201525	-1.642	-0.803	0.167	-0.7	0.561	0.128	1.383	1.124	0.421	0.367	1.097	1.544
656843	MKNK2	NM_017572	0.764	0.903	0.681	0.771	-0.685	-0.691	-0.891	0.299	-1.723	-1.24	-0.965	-0.34
656897	C1orf61	AK095622	-0.412	-0.536	-0.176	-0.288	0.061	0.063	-0.116	0.162	0.655	-0.075	0.31	0.255
656911	THC2574403		-0.435	-0.218	-0.373	-0.224	0.275	0.414	-0.012	0.41	0.19	0.436	0.412	-0.035
656941	A_24_P93397		0.162	0.079	0.122	0.214	-0.387	-0.157	0.034	-0.12	-0.154	-0.035	-0.17	-0.219
656958	KDSR	NM_002035	0.652	1.459	0.746	2.281	-0.336	-0.324	-0.897	-0.723	-0.672	0.494	-0.319	-0.857
657030	THC2768929	AW998865	-0.493	0.312	-0.323	-1.413	1.008	0.568	-0.151	0.52	-3.805	-5.789	-1.047	-5.097
657155	KRT13	NM_002274	-0.552	-0.461	-0.296	-0.936	0.819	-0.168	0.57	0.308	0.098	0.576	0.536	0.69
657245	A_24_P315326		0.424	0.232	0.126	0.245	-0.274	-0.372	-0.283	-1.067	-0.132	-0.115	-0.047	-0.394
657267	SEMA5A	NM_003966	-0.32	-0.685	-0.597	-0.675	0.305	0.865	0.651	0.51	-0.586	0.62	0.464	-0.355
657276	CR591764	CR591764	0.725	-0.39	0.441	0.882	0.814	0.397	0.067	0.523	-0.549	-0.741	-0.435	-1.124
657289	WDR40A	NM_015397	0.702	0.525	0.304	1.062	-0.395	-0.968	-0.547	-0.031	-0.763	-0.226	-0.772	-0.187
657320	RP9	NM_203288	-0.049	0.249	0.594	0.349	-0.546	-0.548	-1.122	-0.725	0.758	0.783	0.037	1.556
657392	STOM	NM_198194	-0.76	-0.515	-0.922	-0.297	0.511	-0.247	0.342	-1.061	0.462	1.283	0.858	1.031
657456	FAM179A	XM_373979	-0.442	-0.158	0.164	-0.168	0.234	0.476	0.29	0.371	-0.115	0.0070	-0.204	0.062
657466	SLC29A3	NM_018344	0.195	-0.336	-0.268	-0.263	-0.359	-0.072	-0.408	-0.225	0.407	0.423	0.541	0.307
657481	FAM102B	NM_001010883	-2.046	-1.187	-1.129	-0.063	0.738	0.07	0.449	-1.458	1.047	1.01	1.557	1.554
657634	CSNK1D	AB209463	0.218	0.148	0.191	0.898	0.058	-0.051	-0.332	0.674	-1.2	-1.138	-1.169	-0.986
657729	C18orf33	AK096231	-2.031	-2.124	-0.078	-1.715	0.669	-0.579	0.363	0.869	-0.012	0.051	0.995	1.228
657815	TEC	NM_003215	0.971	-0.257	0.733	0.454	-1.844	-1.63	-1.304	-2.989	-1.752	-0.748	0.086	-1.413
657841	SPAG1	NM_003114	0.481	0.912	0.857	1.005	-4.027	0.043	-1.94	0.025	-4.612	-1.261	-4.508	-4.045
657845	SCML1	NM_006746	1.198	0.615	0.587	0.736	-0.76	-2.327	-0.818	-0.197	-5.115	-5.692	-5.192	-5.399
657856	AB073896	AL832747	1.907	0.866	-0.065	0.792	-1.791	-0.678	-0.773	-0.91	-0.624	-0.12	-0.601	-0.519
658045	AA576497	AA576497	0.546	1.329	0.578	0.259	0.234	1.017	0.449	1.786	-2.066	-0.67	-2.503	-2.402
658076	HLA-DPA1	NM_033554	0.897	1.05	0.734	1.503	-0.674	-1.161	-0.797	-0.333	-1.018	-0.605	0.763	0.272
658125	THC2368205		-0.672	-0.715	-0.31	-1.702	1.017	0.882	1.046	0.897	0.811	1.57	0.788	-0.21
658173	A_32_P113404		0.12	0.407	0.47	0.69	0.362	0.674	0.635	0.588	-0.618	-0.326	-2.993	-1.202
658230	PSMD5	NM_005047	-0.132	-0.186	-0.182	0.45	0.502	0.189	0.301	0.755	-0.221	-0.099	-0.601	-0.351
658347	SFRS17A	BC028151	0.442	0.842	1.221	1.404	0.031	-0.218	-0.609	0.176	-0.703	-1.16	-1.058	-0.604
658435	GRIN1	NM_021569	-0.042	0.102	0.122	0.089	0.143	0.157	0.178	0.196	-0.072	-0.018	-0.087	-0.086
658540	A_32_P36225		0.577	0.462	0.642	0.105	-0.647	-0.215	0.508	-0.355	-0.825	-1.164	-0.868	-0.187
658612	SMARCA5	NM_003601	1.044	-1.103	1.293	1.256	-0.095	-0.508	0.301	-0.957	-4.674	-5.797	-0.082	-5.851
658624	SPIC	NM_152323	-0.506	-1.52	-1.044	-1.702	0.598	0.576	0.514	0.533	0.375	1.664	0.053	0.904
658631	A_24_P935114		-0.281	-1.194	-0.248	-1.315	0.249	0.595	-0.0020	-0.854	0.978	1.149	0.427	1.516
658632	RAB43	NM_198490	0.543	0.856	0.942	0.736	-0.084	-0.309	-0.0030	-0.774	-0.882	0.363	-0.765	-1.055
658687	BARX2	NM_003658	-0.433	-0.552	-0.29	-0.524	0.394	0.251	-0.087	-0.123	-0.054	-0.309	-0.305	-0.497
658968	KCNF1	NM_002236	-0.185	-0.61	-0.443	-0.0090	0.474	0.208	-0.04	-0.367	0.645	0.977	1.285	0.515
658992	RPL10A	NM_007104	0.454	0.101	0.245	0.414	-0.791	-0.129	-0.388	-0.846	-0.178	-0.511	-0.658	-0.126
659064	PGGT1B	NM_005023	0.669	-0.307	0.097	1.272	-0.124	1.225	0.58	2.678	-2.577	-4.293	-4.448	-3.904
659090	CCL3L3	NM_001001437	-1.041	-0.926	-0.797	-0.571	1.365	0.495	1.055	1.415	0.809	0.548	0.997	1.85
659119	RFPL1S	NR_002727	-1.08	-0.393	-0.759	-0.576	-0.079	-0.11	-0.0040	-0.903	0.687	0.536	0.125	1.208
659140	HFE	NM_139006	-0.221	-0.31	-0.443	-0.489	-0.014	-0.058	-0.199	0.431	0.322	0.038	0.094	0.547
659364	RPS15A	NM_001019	0.185	0.121	0.05	0.0010	-0.203	-0.186	-0.106	-0.14	-0.213	0.046	-0.19	-0.207
659376	A_24_P221375		0.427	0.097	0.168	0.106	-0.152	-0.324	-0.343	-0.935	-0.382	-0.305	-0.397	-0.401
659426	PPP2R5C	NM_178588	-0.341	-0.665	-0.384	-0.644	0.292	0.669	0.24	0.395	0.389	0.738	0.486	0.882
659548	CLCA2	NM_006536	-0.391	-0.213	-0.288	-0.207	-0.024	-0.213	-0.112	-0.016	0.145	-0.073	0.241	0.448
659646	ENST00000312847		0.213	-0.28	0.156	0.066	-0.499	-0.131	-0.204	-0.32	0.151	0.375	0.136	0.427
659650	CYCS	NM_018947	-0.371	-0.566	-0.595	-1.193	0.646	0.127	0.406	1.202	0.845	0.086	0.154	0.605
659685	LOC646548		-0.391	-0.094	-0.256	-0.588	0.811	0.666	0.444	0.049	0.046	0.286	0.568	-0.176
659760	PEF1	NM_012392	-0.14	-1.18	-0.576	-0.787	0.351	-0.344	0.146	-0.578	0.041	0.947	0.353	0.976
659889	ITM2C	NM_030926	1.305	0.729	0.391	1.673	0.806	-1.812	-1.097	-2.616	-1.759	-1.777	-2.168	-1.326
659937	CLSTN3	NM_014718	1.329	0.726	0.882	0.169	-0.03	-0.165	0.666	0.493	-1.044	-0.823	-0.756	-0.511
660138	THC2635386		-0.782	-3.015	-1.224	-0.769	1.264	0.473	0.605	0.345	0.975	0.229	0.776	0.336
660171	RAB8B	NM_016530	0.025	-0.266	-0.784	-0.831	0.618	-0.156	0.264	0.771	0.55	0.555	0.34	0.746
660267	C5AR1	NM_001736	-0.268	-0.14	-0.108	-0.243	0.087	-0.309	-0.284	-0.0050	0.022	0.3	0.249	0.319
660308	FAM84A	NM_145175	-0.314	-0.758	-0.719	-0.28	0.246	0.409	0.14	0.226	0.098	0.305	0.444	0.524
660369	ALPK3	NM_020778	-0.495	-0.407	-0.455	-0.349	-0.203	0.737	0.322	1.059	-0.019	-0.254	-0.27	-0.483
660383	GZMK	NM_002104	1.111	0.101	0.822	1.048	-0.911	-0.791	-0.877	-0.837	-1.059	-0.0020	-1.138	-0.632
660473	RBAK	NM_021163	-0.843	-0.254	0.539	-1.424	0.779	1.288	1.585	1.051	-0.734	0.29	-1.04	-0.778
660501	PAFAH2	AK129536	-0.792	-1.185	-0.351	-1.203	0.943	1.07	1.075	1.078	0.509	1.439	0.507	0.079
660589	DCP1A	AK025344	0.211	0.487	0.341	1.158	-0.405	-0.409	-0.33	-1.974	-1.023	-0.527	-0.685	-1.13
660640	SFRS16	NM_007056	-0.097	-0.348	-1.014	0.17	-0.477	-0.672	0.079	-1.296	0.86	0.531	0.501	0.604
660728	PUM2	NM_015317	0.12	0.443	-0.021	0.595	-0.028	-0.071	0.141	-0.018	-0.325	-0.79	-0.863	-0.779
660759	ENTPD6	NM_001247	0.67	0.565	1.146	0.678	-0.454	-0.307	-0.456	-0.809	0.114	-0.729	-0.36	-0.584
660803	CCDC53	NM_016053	-0.344	-0.077	-2.143	0.55	0.875	-0.017	0.088	-0.198	-5.95	-5.948	-1.629	-5.561
660855	CXCR7	NM_020311	0.147	0.697	0.68	0.465	0.308	0.105	0.276	0.675	-0.445	-0.289	-0.43	-0.294
660909	BC022826	BC022826	-0.451	0.039	0.207	0.214	0.571	0.197	0.265	0.461	-0.316	-0.452	-0.502	-0.351
660942	GNL1	AK095071	-0.575	-0.249	1.025	0.349	0.183	-0.116	1.089	0.74	-2.204	-3.736	-0.1	-3.107
661083	FHOD1	NM_013241	1.096	-0.114	0.298	0.555	0.119	-0.338	0.617	-0.204	-1.234	-0.639	-1.212	-0.733
661088	CD200R1	NM_138939	-0.424	-0.424	-0.699	-0.412	0.612	0.957	-0.078	0.22	0.05	-0.346	0.036	0.315
661153	C2orf77	BC065905	0.61	0.531	-0.092	1.538	-2.181	0.997	0.136	-0.59	-3.398	-5.095	-0.78	-4.938
661200	XCL1	NM_002995	1.018	1.049	0.679	0.633	-0.226	-0.843	-0.228	-0.601	-0.713	-1.721	-1.15	-0.152
661230	A_32_P119295		-0.359	-0.18	-0.334	-0.563	-0.12	-0.167	-0.099	0.166	0.263	-0.109	0.329	0.572
661339	LOC728126	AL039916	0.22	0.867	0.465	0.832	-0.675	-0.805	-0.281	-0.767	-0.708	-0.292	-0.318	0.214
661360	WWOX	NM_016373	-0.665	-0.591	-0.444	-0.457	-0.595	-0.641	-0.282	-0.15	1.541	1.296	0.614	0.016
661372	A_24_P826690		0.703	1.028	1.709	1.291	-0.03	-1.967	-2.572	-2.748	-2.171	-3.892	-3.744	-0.41
661679	GPR77	NM_018485	-0.371	-0.036	-0.079	-0.0010	0.26	0.116	-0.083	-0.329	0.52	0.328	0.398	0.33
661868	THC2757602		-0.104	-0.563	-0.475	-0.606	0.684	0.87	1.082	0.152	0.053	0.651	0.767	0.174
661885	AF289600	AF289600	1.486	1.395	0.973	1.299	-2.647	0.225	0.296	-4.648	-3.512	-3.364	-3.933	-4.525
661963	AGPAT5	NM_018361	1.845	-0.206	1.564	0.859	-2.431	0.031	0.019	-0.752	-3.361	-3.342	-3.711	-2.126
662074	FCHO1	NM_015122	0.225	0.619	1.005	0.616	-1.272	-0.409	-1.009	-0.333	-0.112	-0.519	-0.847	0.146
662075	AKR7A3	NM_012067	-0.544	-0.604	0.0080	-0.321	0.755	0.295	0.538	0.642	0.118	0.12	0.125	0.513
662202	C1orf38	BC031655	-0.437	-0.611	-1.152	0.085	-0.104	0.077	0.808	0.373	0.47	0.523	0.78	1.321
662229	BC024649	BC024649	0.153	0.248	0.262	0.054	-0.103	-0.024	-0.146	-0.259	-0.246	-0.14	-0.132	-0.137
662254	FANCE	NM_021922	-0.634	-0.4	-0.26	-0.642	0.408	0.73	-0.095	0.402	-0.01	0.467	-0.115	-0.114
662290	THC2537829		1.299	0.638	0.137	0.418	-0.254	-1.01	0.409	0.314	-1.794	-0.681	-1.694	-0.84
662320	AL565181	AL565181	-0.383	-0.2	-0.22	-0.33	-0.114	-0.134	-0.141	-0.349	0.585	0.081	0.247	1.18
662430	ITGAX	NM_000887	0.566	0.811	0.524	0.577	-0.59	-1.618	-0.966	0.236	-0.711	-0.074	-0.414	-0.74
662431	ABHD2	NM_007011	0.125	1.051	0.778	0.448	-1.207	-0.236	-0.162	-0.773	-1.03	-0.801	-0.403	-0.27
662441	BE932552	BE932552	-0.261	-0.294	-0.269	-0.3	0.07	0.291	0.046	0.311	0.379	0.433	0.223	-0.175
662492	BG950086	BG950086	0.771	0.379	0.439	1.39	0.32	-0.598	-0.823	-0.124	-0.357	-0.592	-1.027	-0.091
662507	THC2407002		1.115	0.886	1.051	0.694	0.21	-1.193	-1.003	-0.131	-0.602	-0.728	-0.867	-0.824
662529	THC2655354		-0.068	-0.381	0.023	-0.238	-0.881	-0.852	-0.381	-0.236	0.543	0.239	0.42	1.07
662610	ACSL6	NM_001009185	0.695	2.308	0.143	2.424	-1.336	-2.532	-1.007	-3.625	-0.914	-2.718	-1.41	-0.217
662666	BRD7P3	NR_002730	-0.155	-0.637	-0.921	-0.559	0.174	0.522	-0.461	0.447	1.448	0.431	0.497	0.951
662826	TCF7	NM_003202	0.57	0.741	0.602	0.859	-0.101	-0.149	-0.417	-0.553	-1.353	-0.239	-0.776	-0.086
663023	LOC646262	XM_929207	-1.218	-0.398	-0.518	-0.32	0.532	-0.103	0.03	0.798	0.01	0.336	0.22	0.232
663104	HLA-E	NM_005516	-0.044	-0.313	-0.346	-0.447	0.349	0.28	-0.059	0.312	0.7	0.126	0.134	0.151
663116	PAX3	NM_013942	-0.559	-0.922	-0.436	0.046	0.337	0.999	0.127	-0.545	0.726	1.795	2.07	1.0
663224	KIT	NM_000222	2.416	0.329	1.048	1.447	-0.387	-1.504	-0.6	-0.974	-0.445	-1.459	-0.679	-0.339
663268	CHRDL2	NM_015424	-0.184	-0.124	-0.205	-0.403	-0.013	-0.106	0.042	-0.179	0.389	0.219	0.087	0.365
663386	COTL1	NM_021149	1.24	1.47	0.904	0.853	-0.841	-0.349	-1.293	0.139	-0.85	-1.485	-0.909	-0.807
663403	A_24_P298928		-0.094	-0.47	-0.126	-0.125	0.291	-0.101	-0.304	-0.166	0.348	0.222	0.449	0.264
663408	PEA15	NM_003768	0.974	-0.024	-0.736	-0.365	0.54	0.776	0.034	1.385	-0.898	-1.284	-1.525	-0.578
663440	THC2640944		-0.521	-0.771	-0.521	-0.668	0.661	-0.192	0.167	-0.144	0.291	0.153	0.598	0.863
663469	A_24_P915634		-0.617	0.026	-0.564	0.026	1.146	1.737	1.052	1.889	-0.664	0.043	-1.287	-0.994
663507	AF086196	AF086196	0.971	1.539	0.683	-0.324	-5.359	-5.68	-5.763	-5.361	-5.657	-5.7	0.76	-5.294
663541	RBMS3	NM_014483	0.615	0.354	0.739	0.979	-0.381	0.013	0.535	-0.289	-1.628	-1.102	0.022	-1.281
663593	EEF2K	NM_013302	1.282	1.223	1.699	1.274	-0.789	-1.114	-1.043	-0.161	-1.052	0.977	-1.201	-2.445
663632	BC013077	BC013077	0.11	0.0090	0.236	-0.114	0.089	0.421	0.505	0.253	-0.105	-0.475	-0.405	-0.135
663730	BC007817	BC007817	-0.494	-0.063	-0.199	-0.657	1.04	0.577	0.121	1.07	-0.277	0.17	-0.057	0.132
663810	KANK3	NM_198471	-0.419	0.029	-0.383	-0.644	0.578	-0.45	0.08	0.267	1.173	0.769	0.77	1.159
663869	TNFAIP3	NM_006290	0.979	0.413	0.566	0.696	0.149	-0.625	-0.341	0.093	-1.009	-0.804	-0.398	0.113
663896	BNC1	NM_001717	-0.424	-0.683	-0.432	-0.552	0.224	-0.197	-0.033	0.31	0.0080	0.177	0.212	0.14
663937	THC2553216		0.0050	0.066	0.106	0.347	-0.28	-0.062	-0.322	-0.241	-0.094	-0.356	-0.424	-0.352
663996	2010-09-07	NM_001011553	-0.23	-0.11	-0.809	-1.221	-0.522	-0.077	0.397	0.026	0.683	0.734	0.647	0.313
664117	KRT74	NM_175053	-0.381	-0.416	-0.187	-0.58	0.209	-0.065	0.277	0.391	0.266	0.108	0.19	0.102
664169	THC2460394		-0.239	-0.137	-0.359	-0.419	0.178	-0.08	-0.243	0.258	0.452	0.547	0.299	0.204
664287	AK097877	AK097877	0.189	0.361	0.342	0.381	-0.188	0.141	-0.161	-0.335	0.01	0.025	-0.055	-0.124
664335	STC1	NM_003155	-0.303	-0.366	-0.595	-0.333	0.306	0.022	0.101	0.053	-0.12	-0.125	0.014	0.314
664435	MFSD5	NM_032889	-0.309	-0.422	-0.147	-0.903	0.863	0.044	0.181	-0.747	0.976	1.883	1.106	2.22
664519	CBFA2T2	NM_005093	0.955	0.102	-0.23	-0.078	-1.148	-0.224	-1.624	-1.455	1.396	-0.175	0.577	0.907
664812	POU2F1	NM_002697	1.261	-0.642	1.869	1.429	-0.449	-1.508	-1.063	-1.107	-0.45	-0.927	-0.706	-0.716
664856	GZMB	NM_004131	-1.576	-0.291	-0.498	-0.484	0.996	0.707	0.335	-0.647	1.56	1.14	1.379	1.097
664880	RASSF2	NM_014737	1.251	1.116	0.6	0.199	-1.097	-0.541	-0.533	-0.892	-2.791	-1.828	-0.393	-4.396
664900	COX6A1	NM_004373	-0.17	1.194	-0.078	0.316	-0.511	-0.393	-0.987	-1.96	0.343	0.893	1.911	1.916
664918	GAB1	NM_207123	0.164	1.48	0.592	0.922	-2.424	-1.343	-1.972	-2.574	-2.298	-1.597	-1.992	-1.991
664965	RUNX2	NM_004348	1.418	0.609	1.226	0.937	-1.146	0.289	-1.423	-0.687	-1.418	-0.116	-0.815	-1.305
665029	PPIL4	NM_139126	0.242	0.01	-0.048	0.425	0.089	-0.53	-0.238	-0.162	-0.228	-0.483	-0.571	-0.507
665039	PTCRA	NM_138296	0.335	0.781	0.58	0.255	-0.634	-0.277	-0.335	0.204	-0.972	-0.484	-0.168	-0.519
665044	THC2521898	T62549	0.589	0.084	0.387	1.633	-5.19	-4.798	-5.086	-4.072	-4.72	1.453	0.015	-4.211
665126	KIR3DL2	NM_006737	-1.252	-0.521	-0.552	-1.221	0.248	0.773	0.435	0.702	1.571	1.765	1.175	0.817
665138	KIAA1618	NM_020954	-1.329	-0.349	-0.874	-0.033	0.178	-0.684	-0.489	-0.189	0.882	0.306	0.268	0.784
665248	HDGF2	NM_032631	1.499	1.178	0.88	0.622	-0.292	-0.396	0.107	-0.609	0.526	-0.84	-0.259	-0.586
665329	FAM119A	NM_001018022	0.05	-0.087	-0.074	-0.217	0.101	0.042	-0.075	-0.017	0.095	0.178	0.15	0.167
665370	FAM119A	NM_001018022	-0.204	-0.214	-0.027	-0.223	NaN	0.253	0.064	0.062	-0.0040	0.197	0.085	0.285
665427	ENTPD5	NM_001249	0.069	-0.674	-0.032	-0.225	0.367	0.813	0.487	1.328	-0.534	-0.364	-0.705	0.105
665433	A_23_P215382		1.68	0.949	-0.281	0.979	-0.724	-1.009	-1.425	-1.981	-0.867	-1.652	-1.31	-0.888
665456	CNTN2	NM_005076	-0.487	-0.504	-0.266	-0.122	0.036	0.428	0.568	0.514	0.045	-0.139	-0.125	0.243
665549	RRAGA	NM_006570	0.927	1.008	1.085	1.015	-0.0030	-1.38	-0.462	0.022	-0.144	-1.991	-1.978	-1.84
665569	LOC440181		-0.985	-0.217	-0.224	-1.34	0.754	0.272	0.532	-0.064	0.701	1.039	0.942	0.881
665605	LOC129293	BC051789	-0.261	-0.731	-0.255	-0.497	-0.057	-0.67	-0.491	-0.409	-0.126	0.131	0.385	0.336
665801	EEPD1	AF161370	-1.259	-1.18	-0.951	-1.132	-0.226	1.057	0.174	-0.584	1.499	1.125	0.399	0.082
665809	ICOSLG		0.108	0.994	0.525	0.443	-0.122	-0.661	-0.368	-0.109	-0.091	-0.708	-0.195	-0.222
665826	ABCG1	NM_207630	0.659	1.073	0.545	0.607	-1.127	-0.256	-0.168	-0.124	-0.603	-0.681	-0.175	-0.767
665860	SELK	NM_021237	-0.444	-0.718	-0.454	-0.369	0.847	0.474	0.248	0.5	0.43	0.492	0.235	1.118
665867	THC2623157		-0.29	-0.577	-0.199	-0.404	0.187	0.085	-0.043	-0.25	1.065	0.57	0.448	0.124
665877	ISM2	NM_199265	-0.306	-0.116	-0.604	-0.322	0.99	0.82	0.152	0.659	-0.477	-0.184	-0.649	0.271
665881	PTTG1IP	NM_004339	0.588	0.669	0.562	1.087	-1.061	-0.333	-0.521	-0.687	-0.651	-0.218	-1.424	0.22
665899	A_24_P856176		0.412	0.144	0.176	0.256	-0.028	-0.394	0.016	-0.136	-0.74	-0.24	-0.317	-0.357
665909	SYNE2	NM_015180	-1.248	-1.027	-0.923	0.285	-0.242	1.005	1.34	0.912	1.393	0.701	0.578	1.6
665938	WDR1	NM_017491	-0.704	-0.579	-0.011	-0.649	0.698	-0.257	-0.25	-0.081	0.271	0.524	0.841	0.933
665939	SYNE2	NM_182910	-0.226	-0.119	-1.369	-1.703	1.006	0.649	0.998	-0.0040	0.396	1.439	0.407	1.687
666014	TSPYL4	NM_021648	0.012	0.716	0.532	-0.155	1.009	-0.616	-0.774	0.548	-1.314	-3.019	-1.909	-2.012
666062	BC019667	BC019667	-0.463	-0.301	-0.348	-0.422	-0.215	-0.219	-0.198	0.072	0.879	0.052	1.453	0.642
666071	ZADH2	NM_175907	1.455	0.426	0.619	2.368	-1.091	-1.222	-0.771	-0.646	-1.05	-0.586	-1.291	0.615
666272	GLS2	NM_013267	-0.692	-0.357	-0.052	0.888	1.04	-0.096	0.263	-0.01	-0.927	-1.148	-1.092	-1.143
666294	CPA5	NM_080385	-0.138	-0.133	-0.076	-0.294	-0.018	0.107	-0.12	-0.072	0.278	0.095	0.095	0.276
666308	GNA15	NM_002068	1.39	0.74	1.564	1.004	-0.739	-0.198	-0.4	-1.219	-0.652	-0.714	-0.882	-0.133
666339	HIC1	NM_006497	-0.653	-0.476	-0.204	-0.12	0.539	0.614	0.186	-0.0040	1.16	0.801	0.81	0.377
666409	IFI27L2	NM_032036	-0.72	-0.44	-0.261	-0.283	-0.416	-0.514	-0.51	0.313	1.34	0.967	0.1	0.374
666419	GK5	NM_001039547	-1.883	-1.038	-0.736	-0.112	0.698	0.582	0.092	0.098	0.868	0.826	0.195	1.361
666476	MYADM	NM_138373	0.61	0.53	0.832	0.809	-0.442	-1.337	0.03	-0.31	0.142	-0.417	0.029	-0.494
666538	SCAMP3	NM_052837	0.265	-0.139	0.351	-0.365	-0.265	0.0050	-0.421	-0.349	1.062	1.324	0.167	0.794
666670	THC2565422	AA307830	0.928	0.369	-0.253	0.672	-0.713	-0.882	-1.598	-2.12	0.33	-0.167	-0.371	1.287
666727	SFTPA1B	NM_005411	-0.182	-0.03	-0.099	-0.14	0.286	0.102	0.248	0.294	-0.356	0.03	-0.0020	0.015
666767	SFRS7	NM_001031684	0.02	0.258	0.853	1.558	1.817	0.421	-2.005	-4.391	-4.565	-4.946	-3.096	-4.354
666808	hCG_1641703	XM_060535	0.135	-0.322	-0.162	0.541	-0.503	-0.911	-1.694	-0.736	1.035	0.75	-0.048	0.76
666810	COCH	NM_004086	-0.332	-0.355	-0.031	-0.515	0.116	-0.135	0.37	0.117	0.229	0.28	0.07	0.657
666919	PORCN	NM_203473	-0.077	-0.472	-0.307	-0.116	0.287	0.767	0.506	0.177	0.076	-0.144	0.31	0.229
666927	TNXB	NM_019105	-0.274	-0.182	-0.066	-0.437	0.029	-0.089	0.254	0.122	0.365	0.127	0.074	0.499
666972	A_32_P20040		-0.96	-0.406	-0.626	-0.895	1.072	-0.691	0.393	-0.597	1.771	0.398	1.13	1.145
666986	LOC388122	XM_497133	0.473	-0.193	0.2	0.696	-0.561	-0.563	-0.119	-0.311	-0.3	-0.594	-0.554	-0.37
667028	CREB3	NM_006368	0.823	0.873	0.338	1.466	-1.873	0.167	-1.051	-1.312	0.799	-0.285	0.171	0.887
667048	BRAF	NM_004333	0.045	-0.423	-0.621	-0.339	-0.258	-0.325	-0.192	-0.108	0.472	0.092	0.598	0.514
667181	AI216457	AI216457	0.384	0.42	0.37	-0.0040	-0.214	-0.577	-0.676	-0.222	0.277	-0.357	0.229	0.084
667195	S81916	S81916	0.44	0.866	0.892	0.79	-2.022	-0.445	-0.503	-1.099	-0.279	-0.817	-0.564	-0.529
667215	A_24_P332532		-0.055	0.103	0.194	0.045	0.212	0.325	0.259	-0.0040	-0.045	-0.137	-0.267	-0.36
667294	C10orf126	BC033839	-0.268	-0.261	-0.469	-0.498	0.149	0.596	0.275	0.138	0.047	0.059	0.388	0.359
667341	LOC728564	AL137495	-0.286	-0.254	-0.264	-0.341	0.041	-0.115	-0.118	-0.065	-0.039	0.274	0.168	0.212
667368	ATF4C	XM_933001	0.389	0.406	0.571	0.601	-0.133	-0.267	-0.29	0.269	-0.736	-0.996	-0.965	-0.544
667414	RIPK2	NM_003821	-0.658	-0.6	-0.649	-0.311	-0.031	0.19	-0.203	0.083	1.248	0.182	0.505	-0.01
667438	XRCC5	NM_021141	0.444	0.157	0.418	0.179	0.479	0.402	0.175	1.0	-0.192	-0.136	-0.068	-0.314
667565	UBE3A	NM_130839	0.301	0.579	0.539	-0.067	-0.935	-0.613	-1.558	-1.695	1.03	0.025	0.395	-0.911
667587	NKX2-1	NM_003317	1.001	0.117	1.173	1.038	-0.851	-0.662	-0.873	-0.931	0.375	-1.334	-0.034	-0.676
667633	AW378392	N91552	0.277	0.52	0.416	-0.185	-0.676	-0.319	-0.397	-0.436	0.077	0.068	0.251	0.449
667636	TMCO5A	NM_152453	-0.467	-0.126	-0.153	-0.408	0.242	0.148	0.63	0.574	-0.234	0.422	-0.09	-0.028
667687	ANO9	NM_001012302	1.326	0.127	1.575	1.407	-1.056	-0.03	-0.782	-1.229	-1.258	-1.051	0.149	-0.479
667697	SLA2	NM_032214	-0.407	-0.428	-1.357	-0.487	0.098	0.584	0.809	-0.116	0.289	0.725	1.079	0.11
667755	MTMR1	NM_003828	0.477	0.343	0.674	-0.219	0.0090	0.48	0.248	-0.418	-0.891	-1.011	-0.366	-1.744
667879	SFRS7	NM_001031684	0.591	0.438	0.401	0.531	-0.321	-0.274	-0.835	-0.633	-0.149	-0.165	0.193	0.429
667895	RAPGEF6	NM_016340	1.02	0.478	0.742	-0.463	-1.055	-1.762	-3.188	-2.304	-1.474	0.475	0.574	-0.713
667911	AMIGO1	NM_020703	-0.758	-0.239	-0.659	-0.42	0.126	0.75	-0.309	-0.147	1.993	1.01	0.807	0.537
667952	IL2	NM_000586	-0.684	-1.129	-1.308	-0.542	0.407	0.139	0.573	-0.578	0.218	0.809	0.67	0.361
668011	A_24_P791553		0.206	0.461	1.148	0.41	-1.211	-0.982	-1.253	-1.493	-0.795	-0.944	-1.183	0.479
668047	GNAQ	NM_002072	1.491	0.925	0.22	1.196	-0.811	0.492	0.201	-1.275	-1.135	-1.563	-0.217	-0.778
668053	THC2406749		0.486	0.398	-0.012	0.743	0.216	-0.13	-0.463	0.073	-0.831	-0.79	-0.197	-0.618
668137	CTAGE1	NM_172241	-0.675	-0.923	-0.27	-0.705	0.382	-0.0020	-0.04	0.672	0.09	-0.081	-0.448	0.14
668166	AA903523	AA903523	0.82	1.259	0.307	0.565	-0.315	-0.899	-1.532	-1.666	-1.266	-1.669	-1.096	-1.384
668199	FAM135B	NM_015912	-0.607	-0.395	-0.153	-0.544	-0.417	-0.121	-0.104	0.051	0.611	0.23	0.357	0.271
668211	AHR	NM_001621	-0.068	0.394	0.981	1.372	-0.326	-1.616	0.957	-0.237	-2.164	-1.433	-1.921	-2.37
668236	KLHL7	BC009555	-0.573	-0.527	-0.688	-0.302	1.136	0.471	1.084	0.367	0.593	0.285	-0.512	0.398
668374	HSPB6	NM_144617	-0.314	-0.515	-0.47	-0.17	0.043	1.504	1.114	0.554	0.234	-0.596	-0.516	-0.098
668707	CYBA	NM_000101	-0.176	-1.373	-0.192	-0.837	0.639	0.308	0.334	0.709	0.416	-0.293	-0.037	0.054
668817	AHNAK	NM_001620	0.73	1.173	0.868	0.686	-1.376	-0.212	0.138	-0.39	-0.244	-0.711	-0.256	-0.413
668842	ANKS6	BC012981	0.179	-0.01	-0.475	0.113	0.493	0.563	0.829	0.28	-0.393	-0.214	-0.654	-0.473
668890	VSTM2B	XM_292785	-0.284	-0.593	-0.474	0.188	-0.383	0.997	0.012	0.51	1.45	1.502	1.521	0.855
668904	SLA	NM_006748	-0.042	-0.494	-0.631	-0.575	0.135	0.448	0.242	-0.283	1.04	0.906	0.818	0.377
668906	ZNF501	NM_145044	-0.462	-0.506	-0.254	-0.403	0.325	0.145	0.176	0.014	-0.011	-0.159	0.077	0.107
668976	PIK3C2B	NM_002646	0.983	1.042	1.228	0.724	0.262	-0.903	-0.464	-1.231	-1.212	-1.29	-0.225	-0.946
669027	GNA11	NM_002067	0.279	1.216	0.805	0.42	0.171	-0.238	-0.015	-0.314	-0.356	-0.646	-0.271	0.173
669028	MGAT5	NM_002410	1.544	0.023	1.877	0.71	-0.635	-0.989	-0.816	-0.85	-0.793	0.338	-0.615	0.314
669137	TRIM37	NM_015294	-0.167	0.217	0.485	-0.655	-0.494	0.0080	0.138	-0.338	0.438	1.651	0.781	1.079
669174	BX115897	BX115897	2.476	1.216	1.639	-0.093	-1.446	-1.116	-0.762	-0.374	-0.188	-1.902	-0.805	-0.233
669290	THC2588392		-0.37	-0.268	-0.188	-0.361	0.27	0.019	0.37	-0.107	0.178	0.255	0.215	-0.094
669520	HABP4	NM_014282	0.887	-0.045	1.363	1.392	-1.336	0.087	-0.349	-0.983	-0.293	-0.106	-0.684	-0.916
669755	THC2694860		-0.572	-0.289	-0.33	-0.36	0.364	0.149	0.248	0.268	0.096	-0.188	-0.094	0.298
669856	LOC100133781		-0.347	-0.903	-0.254	-1.006	1.184	0.329	1.207	1.034	-0.369	-0.634	-0.836	-0.559
669898	ICAM1	NM_000201	0.561	0.316	0.369	0.849	0.043	-1.171	0.038	0.465	-1.393	-1.386	-1.341	-0.905
669965	LOC100132815	AK023040	-0.016	-0.392	0.102	0.136	0.372	-0.09	1.276	1.236	-0.667	-0.399	-1.663	-0.655
669984	COL9A2	NM_001852	-0.045	0.61	0.78	1.141	-0.521	-0.194	-0.474	-0.264	-0.663	-0.669	-0.476	-0.267
669999	KIAA0922	NM_015196	0.853	0.664	-0.382	0.761	0.518	-0.429	-0.207	0.628	-1.525	-0.803	-2.307	-0.787
670046	MASTL	NM_032844	-1.316	-1.084	0.358	0.304	1.853	0.779	2.114	0.984	-0.816	-0.533	-0.353	-1.221
670203	CD6	NM_006725	-0.361	-0.936	-0.765	-1.045	0.651	0.731	0.529	0.083	0.724	0.725	0.855	-0.395
670236	FOXF1	NM_001451	-0.627	-0.497	-0.302	-0.577	0.246	0.205	0.106	0.822	0.121	-0.204	-0.181	0.548
670271	ENST00000273340		0.78	1.138	0.567	0.743	-0.905	-0.754	0.359	0.297	-0.429	-0.237	-0.217	-1.105
670320	SH2D1A	NM_002351	-0.567	-0.594	-1.131	-0.338	0.859	0.679	0.439	0.462	0.564	-0.12	-0.341	-1.019
670324	CD244	NM_016382	0.034	-0.401	-0.439	-0.231	-0.039	0.52	0.484	-0.119	1.029	0.64	0.388	1.319
670386	THC2608980		0.353	0.35	0.38	0.17	-0.77	-0.722	-0.635	-0.733	0.743	-0.53	-0.397	-0.47
670464	AF086427	AF086427	-0.414	-0.42	-0.303	-0.279	0.0090	0.142	0.207	0.338	-0.179	0.079	-0.159	0.059
670496	LOC152667	NR_002228	0.071	0.334	-0.409	-0.441	0.158	0.496	0.151	0.575	-1.043	-0.271	-1.181	-0.959
670646	ELMOD3	NM_032213	0.686	0.168	0.123	0.479	0.146	0.328	0.583	0.427	-0.982	-0.698	-0.457	-0.827
670665	ITPR3	NM_002224	0.356	0.28	0.828	1.185	-0.014	-0.845	0.032	0.539	-0.787	-0.362	-2.691	-1.624
670719	ENST00000360102	AY944711	-0.675	-0.737	-0.032	-0.866	0.757	-0.104	0.52	0.194	0.265	0.052	0.659	1.063
670759	C9orf100	NM_032818	-0.049	0.568	1.256	1.348	-0.816	-1.044	-0.36	-1.202	-1.6	-0.794	-0.147	-0.591
670877	A_24_P50294		-0.96	-0.414	-0.214	0.414	1.427	1.29	1.445	0.945	0.037	0.16	-1.73	-0.718
670926	LOC90246	AK023635	-0.379	-0.027	-0.0060	-0.124	0.024	0.179	0.27	0.267	-0.375	-0.222	-0.037	-0.255
670988	TREM2	NM_018965	-0.375	-0.183	-0.319	-0.486	-0.031	-0.169	-0.363	0.053	0.415	-0.037	0.323	0.648
671054	BE008305	BE008305	0.286	0.624	0.35	1.041	0.238	-0.556	-0.416	0.236	-0.51	-0.478	-0.389	-1.403
671070	LOC100127972	AK092807	1.291	0.25	1.739	0.042	-1.584	-0.83	-1.258	-0.647	0.534	-0.228	-0.303	-0.148
671116	VAV1	NM_005428	0.324	0.692	0.164	0.877	-0.213	-0.013	-0.191	0.621	-0.289	-0.781	-1.068	-1.197
671183	DCUN1D1	NM_020640	0.554	0.805	0.54	0.463	-0.401	-0.683	0.034	0.027	-1.191	-1.763	-0.733	-1.062
671198	LOC439938	AK095259	-0.271	-0.616	-0.254	-0.481	-0.028	-0.242	0.124	-0.026	0.163	0.409	0.464	-0.159
671213	LYRM1	NM_020424	0.167	0.401	1.454	1.602	-1.157	-1.586	-1.473	-2.992	1.195	0.638	-1.071	-1.021
671230	A_24_P917971		-0.435	-0.207	-0.197	-0.352	0.57	-0.013	0.508	0.489	0.108	-0.037	0.242	0.604
671290	THC2550474		-0.238	-0.272	-0.175	0.0040	0.599	0.861	0.733	0.262	0.497	0.405	-0.059	0.117
671296	A_24_P238427		0.331	0.096	0.271	0.234	-0.561	-0.307	-1.154	-0.703	-0.479	0.082	-0.546	-0.53
671307	MIAT	BF445151	-0.853	-0.374	-1.297	-1.056	-0.366	1.171	0.689	0.744	0.254	1.512	0.71	0.999
671321	CB959193	CB959193	-1.254	-0.194	-0.539	-0.918	0.156	0.177	-0.518	-0.087	0.591	2.087	1.189	1.23
671393	DPYSL3	NM_001387	-0.361	-0.187	-0.176	-0.131	0.448	-0.013	0.174	0.173	-0.0090	-0.028	0.215	0.205
671445	LOC653284	AL832834	0.974	1.004	0.644	1.177	-0.677	-0.617	-0.825	-0.908	-1.53	-0.806	-0.484	-0.238
671460	DCX	NM_000555	-0.656	0.212	-0.247	-0.539	0.198	0.431	0.262	0.771	-0.466	-0.134	-0.864	-0.428
671510	TNFSF15	NM_005118	-1.118	-0.951	-0.563	-0.296	0.442	0.123	-0.119	0.594	0.17	-0.408	0.408	0.543
671545	SOX4	NM_003107	0.954	0.306	0.916	1.333	0.15	-0.262	-0.444	-0.864	-0.19	-0.243	-0.221	-0.402
671571	FRAS1	AK027833	-1.157	-0.031	-0.477	-0.769	0.664	0.411	0.052	0.454	-0.035	0.469	-0.168	-0.071
671631	THC2697041		-0.544	-0.163	-0.086	-0.771	-0.431	0.34	0.148	-0.134	0.52	0.222	0.36	0.726
671678	LMNA	NM_005572	0.177	0.401	0.202	0.361	-0.152	-0.137	-0.144	0.253	-0.146	0.015	-0.15	-0.402
671709	ENST00000401649		0.626	0.615	0.482	0.522	-1.232	-0.211	-0.708	-0.671	-0.986	0.0040	-1.177	0.032
671834	ALDH1L1	NM_012190	-0.124	-0.335	-0.217	-0.401	0.223	0.328	-0.078	0.408	1.257	0.337	0.433	0.888
671890	THC2730567		-1.043	-1.288	-0.937	-1.129	-0.377	0.767	1.157	0.632	1.458	0.41	1.108	1.637
672021	NFE2L2	NM_006164	0.132	0.336	0.335	0.27	0.792	0.282	0.923	0.425	0.209	-0.929	-0.557	-0.31
672071	AF116702	AF116702	-0.301	-0.328	-0.337	-0.01	0.345	0.184	0.476	0.158	0.371	0.295	0.343	-0.064
672136	AXIN2	NM_004655	-0.216	1.35	0.356	0.701	-0.481	-1.075	-0.532	-0.61	-0.097	-0.411	-0.328	-0.28
672147	CTSZ	NM_001336	1.446	-0.099	0.636	0.587	-0.888	-1.237	-1.084	-0.694	0.727	0.401	1.078	0.539
672323	hCG_1984468	NM_001005472	0.181	1.163	0.29	0.982	-0.175	-0.589	-0.51	-0.643	-0.571	-0.35	-0.086	-0.151
672329	SUSD1	NM_022486	-0.739	0.105	0.136	-0.881	-0.808	-0.326	-0.354	-0.372	1.756	0.871	1.073	0.697
672397	BID	NM_197966	1.044	0.669	1.085	0.831	-0.71	-0.495	-0.601	-1.058	-0.05	0.179	0.219	-1.508
672575	VDAC1	NM_003374	0.354	0.811	-0.234	0.845	1.183	0.118	-0.223	1.013	-1.457	-0.604	-1.771	-0.932
672662	TTC7A	NM_020458	0.695	-0.051	0.878	2.224	-0.221	0.501	-1.252	0.724	-6.112	-0.472	-3.082	-5.394
672845	FXYD5	NM_144779	0.491	0.31	0.352	0.735	-0.749	-0.181	-0.54	-0.34	-0.509	-0.7	0.12	-0.207
672896	KMO	NM_003679	-0.454	-0.913	-0.437	-0.821	0.066	-0.143	-0.173	0.232	-0.065	-0.124	-0.403	-0.014
672966	BC007809	BC007809	0.55	0.207	0.376	0.535	0.149	-0.537	-0.141	-0.13	-0.789	-0.45	-0.658	-0.596
672974	VTI1B	NM_006370	-0.886	-0.474	-0.736	-0.731	-0.247	0.445	-0.044	0.067	0.69	0.783	-0.256	1.346
673056	TULP3	AF045583	0.531	0.239	0.468	-1.513	0.93	0.767	0.622	0.796	-1.212	-0.394	-1.035	-1.104
673131	DSP	NM_004415	-1.123	-0.858	-0.814	-0.447	-0.375	-0.361	-0.364	-0.346	0.158	0.174	0.337	0.783
673147	KRT16	NM_005557	-0.255	-0.375	-0.16	-0.332	0.257	-0.04	-0.022	0.186	0.398	0.665	-0.037	0.326
673186	CYTSB	NM_152904	1.225	1.535	1.336	1.321	-0.701	-0.407	-0.969	-0.974	-0.463	0.016	-0.854	-0.43
673187	ACP2	NM_001610	1.358	0.609	2.012	1.792	-0.916	0.831	-0.302	-0.865	-0.62	-0.305	-0.144	0.171
673238	KIAA1632	NM_020964	-0.232	-1.096	-1.976	-0.164	0.03	-0.036	0.852	0.695	0.738	0.89	1.04	1.51
673286	TBL1X	NM_005647	-0.465	-0.283	-0.226	-0.372	-0.434	0.038	0.572	-1.023	1.642	0.863	0.864	1.077
673297	BC063570	AK000748	0.306	0.146	-0.022	0.252	-0.229	-0.3	-0.299	-0.93	-0.276	-0.479	-0.457	-0.304
673308	AHNAK	NM_001620	0.853	0.393	1.017	0.95	-0.755	-0.986	-0.688	0.012	-1.51	-0.264	-1.407	-0.901
673342	NPC1	NM_000271	0.063	-1.245	-0.518	-0.63	0.225	0.985	0.718	0.978	0.444	1.062	0.67	0.248
673435	A_24_P943238		-0.671	-2.668	-1.746	-0.508	0.661	2.281	0.878	0.823	-0.263	0.753	-0.0080	0.795
673484	BC066989	BC066989	-1.189	-1.107	-1.296	-0.77	0.127	-0.191	0.275	1.153	1.379	-0.157	1.041	1.06
673501	ZDHHC23	NM_173570	0.279	-0.032	0.837	0.724	0.416	-0.052	-0.362	-0.127	-0.818	-0.514	-0.746	-0.171
673537	SLC14A1	AK123681	-0.081	-0.611	-0.692	-0.288	0.109	-0.755	-0.356	-0.131	0.481	0.224	0.326	0.578
673710	ZSCAN18	NM_023926	1.752	1.231	1.437	0.983	-0.102	0.752	-0.711	-0.267	-0.665	-0.909	0.283	-0.366
673734	AL526449	AL526449	0.011	-0.127	-0.089	-0.551	0.469	0.404	0.366	0.277	0.07	0.238	0.249	-0.078
673948	A_24_P392790		0.298	-0.145	0.155	0.585	-0.273	-0.215	0.091	-0.248	-0.426	-0.492	-0.477	-0.394
673978	MAL	NM_002371	-0.16	-1.301	-1.109	-0.58	0.599	0.854	0.375	-0.288	0.591	0.119	0.884	0.468
674021	BX393727	BX393727	-0.576	-1.172	-0.633	-0.321	0.343	0.276	0.07	-0.028	0.31	0.592	0.0080	0.247
674084	A_23_P21804		1.037	0.912	0.291	0.306	0.742	-0.189	-0.364	0.669	-0.164	-1.004	-0.787	-1.088
674122	THC2528572		1.074	0.693	0.794	1.358	-0.642	0.12	-1.431	0.09	-1.473	-0.611	-0.82	-1.017
674276	HOXA9	NM_152739	1.134	1.218	0.048	0.338	-4.84	-4.086	-3.279	-4.194	-5.392	-2.609	-4.772	-2.374
674327	SYNE2	NM_015180	-1.531	-2.129	-1.44	-0.02	0.37	0.835	0.294	0.13	0.533	1.507	0.793	0.712
674363	KIR2DS2	NM_012312	-1.525	-0.463	-0.788	-0.164	0.407	0.811	0.796	0.532	1.64	1.805	1.421	0.397
674401	hCG_1984468	NM_001005472	0.034	0.824	0.29	1.027	-0.563	-0.625	-0.211	-0.729	-0.868	-0.265	-0.202	-0.023
674417	GNG2	NM_053064	-1.206	-1.849	-1.616	-0.381	0.335	0.512	1.22	0.867	0.319	1.106	1.088	1.621
674444	NOL11	NM_015462	0.659	0.364	0.225	-0.05	0.765	0.123	0.511	0.104	-0.113	-0.497	-0.411	-1.088
674508	DUSP14	NM_007026	-0.538	-0.461	-0.437	-0.792	-0.717	-0.428	-0.351	-0.013	0.962	1.04	-0.208	0.303
674515	A_24_P466439		0.492	-0.614	0.575	0.912	0.65	0.507	0.659	0.438	-1.03	-0.716	-0.936	-0.658
674522	CCL4	NM_002984	-0.722	-0.946	-0.657	-0.992	1.0	0.345	0.863	1.19	0.687	0.562	0.712	1.284
674711	PTTG1IP	NM_004339	0.772	0.567	0.636	-0.069	-0.502	-1.069	-1.001	-0.98	-0.425	-0.147	-0.854	0.407
674806	GTF2A1	NM_015859	0.068	0.512	-0.158	0.23	0.727	1.089	0.679	1.503	0.047	-0.104	-0.48	-0.097
674873	MFGE8	NM_005928	0.791	0.763	0.379	1.875	-1.626	-0.783	-0.716	-0.699	-1.52	-0.949	-0.519	0.155
675038	ZNF74	NM_003426	-1.191	-0.363	-0.643	-1.146	0.672	0.329	0.084	0.263	0.202	0.766	0.139	1.2
675062	UAP1	NM_003115	-0.499	-1.02	-3.048	-2.718	0.302	1.376	0.438	0.372	-0.624	0.343	1.064	0.292
675155	FCGR3B	NM_000570	-1.332	-1.461	-0.453	-1.153	0.908	1.15	1.699	0.475	1.106	1.36	1.338	0.187
675349	ESPL1	NM_012291	-0.271	-0.72	-0.184	-0.854	0.391	-0.418	0.052	0.432	0.125	0.46	0.951	0.63
675418	POP1	NM_015029	0.583	0.659	0.626	0.919	-1.196	-0.434	-1.206	-0.44	-0.939	-0.037	0.025	-1.129
675470	NSMCE4A	NM_017615	1.278	0.196	0.126	0.437	-0.493	0.725	0.298	-1.507	-2.886	-2.942	-0.388	-2.829
675501	IRAK3	AK023663	1.324	0.64	0.648	1.498	0.209	-4.989	-2.696	-3.191	-2.186	-1.555	-2.327	-3.959
675585	TXK	NM_003328	0.953	0.655	0.812	0.322	-0.424	-0.529	0.0080	-0.616	-0.148	-0.518	0.601	-0.153
675638	CYB5R1	NM_016243	0.132	-0.881	1.814	0.925	-1.31	-1.798	-1.817	-1.85	-0.202	-1.08	-1.373	-1.492
675678	CD44	NM_000610	0.847	0.663	0.834	0.535	0.043	-0.309	-0.664	-0.816	-0.075	-0.363	-0.074	-0.569
675688	BHLHE40	NM_003670	0.943	0.719	0.084	0.804	0.075	-0.726	-0.978	0.209	-1.149	-0.441	-0.887	-1.496
675855	KIRREL3	NM_032531	-1.642	-0.528	-1.363	-0.014	1.46	0.558	1.26	1.576	-0.411	0.949	-0.163	-0.943
675945	GNPTAB	NM_024312	-0.359	-0.685	-0.471	-0.728	0.31	0.425	-0.142	0.073	0.67	0.918	0.86	0.996
675952	S1PR5	NM_030760	-0.816	-0.814	-1.742	-1.026	0.684	0.882	0.57	0.863	0.865	0.649	0.226	1.083
675995	S1PR5	NM_030760	-1.201	-1.395	-1.66	-0.28	0.691	0.76	0.481	0.997	1.39	0.81	0.736	0.465
676035	A_24_P50509		0.699	0.489	0.347	0.426	-0.108	-0.628	0.024	0.277	-0.257	-0.852	-0.053	-0.356
676080	CD79A	NM_001783	-0.428	-0.076	-0.172	0.112	0.428	0.101	0.253	0.372	-0.445	-0.573	-0.356	-0.09
676082	FNBP1	NM_015033	-0.087	0.288	-0.015	0.775	0.296	-0.632	0.556	0.596	-4.187	-0.312	-3.258	-2.604
676090	AK027211	AK027211	-0.315	-0.322	-0.127	-0.275	0.144	0.044	0.068	-0.2	0.342	-0.08	0.232	0.302
676120	ORAI2	NM_032831	0.415	-0.052	0.363	0.463	-0.268	-0.435	0.144	-0.09	-0.478	-0.239	-0.284	-0.34
676205	A_24_P685729		0.256	-0.054	0.387	0.164	-0.143	-0.503	-0.19	-0.142	-0.207	-0.453	-0.084	-0.219
676284	A_24_P477475		0.426	0.041	0.407	0.601	-0.753	-0.984	-0.096	-0.322	-0.278	-1.363	-0.368	-1.212
676408	HSPA13	NM_006948	0.421	-0.201	0.923	0.38	-0.263	-2.381	-3.876	-4.182	0.567	0.392	-0.858	1.608
676523	CARD11	NM_032415	-0.388	-0.347	-0.084	-0.227	0.385	0.197	0.209	0.437	0.572	0.089	0.801	0.358
676740	COMMD3	NM_012071	-0.105	0.992	0.363	0.841	-0.647	-0.822	-0.961	-0.242	-0.908	-0.657	-0.458	-0.063
676761	KCNH2	NM_172056	-0.353	-0.16	-0.578	-0.504	-0.091	-0.063	0.209	0.376	0.277	0.061	0.0080	0.561
676776	ELAVL1	NM_001419	0.965	0.98	0.292	0.463	-1.74	-1.276	-2.222	-3.286	-0.514	-1.591	0.175	-0.539
676798	THC2571677		0.071	0.13	0.103	0.764	0.033	0.518	0.277	0.195	-1.509	-0.949	-0.475	-0.582
676816	THC2655298		0.372	0.817	0.799	0.012	-0.418	-0.45	0.029	-0.291	-0.317	-0.137	-0.024	-0.301
676893	SFTPC	BC005913	-0.134	0.0080	-0.194	-0.116	0.28	0.446	0.089	0.113	-0.0060	-0.131	-0.069	0.075
676907	AL561405	AL561405	-0.059	-0.221	-0.0010	-0.082	-0.347	-0.119	0.11	-0.074	0.343	0.405	0.245	0.238
677085	CD2AP	NM_012120	1.691	0.601	-1.783	-0.0070	-0.147	-1.262	0.127	0.423	-5.495	-0.655	-5.256	-4.683
677169	S100A12	NM_005621	-0.677	-0.192	-0.404	-0.741	-0.156	-0.016	-0.25	0.396	0.912	0.291	0.128	1.109
677200	AFARP1	NR_002796	-0.453	-0.666	-0.389	-0.269	0.451	0.37	0.158	0.884	0.392	-0.045	-0.289	0.729
677242	TMEM181	AB037844	0.458	-0.464	0.284	-0.634	-0.116	-0.536	-0.742	-0.464	0.815	0.437	0.493	1.245
677294	PDE9A	NM_002606	-0.547	1.367	1.054	1.266	-0.783	-0.494	-0.521	-0.572	-0.541	-0.346	-0.571	-0.514
677364	A_32_P192354		-0.046	0.522	-0.887	-0.162	0.514	1.396	1.134	0.713	-0.728	-1.105	0.258	-1.206
677398	A_24_P877411		-0.54	-0.365	-0.514	-0.453	-0.308	-0.606	-0.266	-0.152	1.392	0.657	0.37	0.0040
677439	TPT1	NM_003295	0.089	0.12	0.275	0.097	-0.208	-0.243	-0.139	-0.255	-0.526	-0.033	-0.111	-0.518
677468	DUSP8	NM_004420	-0.016	0.16	0.226	0.539	-0.786	-1.107	-0.049	0.05	0.669	0.555	0.965	0.969
677544	SIK1	NM_173354	0.817	0.842	0.565	1.013	0.321	-0.722	-0.412	-0.194	-1.45	-0.128	-1.351	-2.926
677732	C10orf53	BC028127	-0.466	-0.386	-0.3	-0.05	0.151	0.0010	-0.013	0.103	0.064	0.083	0.103	0.487
677887	PRR7	NM_030567	-0.714	-0.711	-0.073	0.468	-0.134	1.02	0.204	-0.47	1.472	1.487	1.532	1.014
677914	C16orf74	BC009078	-0.261	-0.188	-0.139	-0.1	-0.089	0.3	0.144	0.354	0.204	0.166	0.078	0.105
677954	CYTSB	BC033618	0.93	1.504	1.08	0.832	-0.268	-0.012	-0.45	-0.484	-1.674	-1.17	-0.875	-0.56
677976	KLKB1	NM_000892	-0.492	-0.387	-0.543	-0.448	0.165	-0.118	0.036	-0.088	0.468	0.361	0.467	0.656
678017	SLAMF7	NM_021181	-1.533	-0.706	-0.805	0.1	0.534	0.391	0.255	0.669	0.348	1.016	1.407	1.649
678267	SLITRK6	NM_032229	-0.47	-1.348	-0.967	-0.546	0.383	1.642	0.136	0.671	0.06	0.408	0.723	0.692
678324	THC2618235		0.175	-0.233	-0.184	0.015	-0.83	-0.649	-0.301	-0.515	0.295	-0.229	0.33	0.454
678406	TXN	NM_003329	1.225	0.345	0.635	1.285	0.133	-1.287	-0.231	-1.17	-1.026	0.3	-1.016	-1.058
678420	CELSR1	NM_014246	1.8	1.166	1.19	0.369	-1.853	-0.925	-0.899	-1.062	-0.25	-1.191	-0.793	0.06
678449	A_24_P101493		-1.011	-0.555	-0.601	-1.287	-0.46	0.851	0.294	0.221	0.773	0.754	0.203	0.639
678602	PIK3CD	NM_005026	0.463	1.043	0.145	1.02	-0.588	-0.419	-0.751	-0.694	-0.703	-0.302	-0.549	-0.12
678643	LOC100128760		1.077	-0.018	0.445	0.662	0.066	1.075	0.946	-0.122	-0.643	-0.88	-0.948	-0.754
678675	TBC1D24	BX648283	-0.693	0.765	1.018	1.334	1.163	-0.127	0.058	-0.788	-1.605	-1.982	-1.759	-2.203
678730	DPH5	NM_015958	0.146	0.892	1.703	0.568	-0.78	-2.246	-2.613	-2.006	-1.217	0.517	1.588	-0.9
678818	ZNF689	NM_138447	0.075	-0.638	-0.421	-0.775	0.117	0.317	0.614	1.12	0.645	0.0020	0.442	0.617
679032	BC044628	BC044628	1.078	0.79	0.802	0.857	-0.393	-0.914	-1.172	-0.417	-0.4	-1.133	-0.253	-0.706
679073	FCGR3A	NM_000569	-1.202	-1.291	-1.036	-0.552	1.175	0.516	1.365	0.761	0.609	0.716	0.335	0.799
679224	CR936609	CR936609	-0.786	-0.524	-0.554	-1.875	0.126	0.356	-0.176	0.331	0.998	0.883	0.022	0.699
679246	POU2F2	NM_002698	0.866	0.824	-0.074	1.419	-0.307	-0.701	-0.814	-0.659	-0.792	-0.97	-0.281	-0.046
679374	ABI1	NM_005470	-0.344	-0.681	-0.14	-0.609	0.205	0.335	0.402	0.368	0.72	0.451	1.205	0.403
679391	RRAD	NM_004165	1.326	-0.139	0.944	0.981	-0.231	-0.212	-0.024	-0.168	-0.159	-0.461	-0.0020	-0.22
679460	RPS13	NM_001017	0.057	0.216	0.152	-0.015	-0.156	-0.164	-0.271	-0.133	NaN	-0.193	-0.183	0.01
679507	NTN3	NM_006181	0.437	0.711	0.289	0.121	-0.637	-0.0060	-0.16	-0.318	-0.148	-0.184	0.066	0.068
679514	HAPLN3	NM_178232	0.804	1.229	0.521	1.167	-0.909	-1.454	-0.954	0.34	-0.983	-0.981	-0.843	-0.827
679515	HVCN1	NM_032369	0.68	0.659	0.318	0.521	-1.554	-0.461	-2.286	-2.493	-1.589	-2.663	-2.223	-2.154
679519	NUTF2	NM_005796	0.532	1.201	0.256	0.309	0.023	-0.264	-0.309	-0.063	-1.791	-1.414	-0.12	-1.156
679665	TXNL4B	NM_017853	1.174	1.821	0.825	1.103	-0.703	-1.54	-1.093	-0.38	-0.569	1.408	0.649	-0.187
679696	TLE1	NM_005077	-0.301	-0.183	-0.164	-0.262	0.136	-0.14	0.555	0.249	0.892	0.339	0.42	0.331
679730	THC2726959		-0.288	-0.136	-0.133	-0.156	NaN	0.408	0.154	0.118	-0.035	0.274	0.087	0.201
679805	A_24_P289565		-0.322	-0.527	-0.327	-0.111	0.689	0.828	0.287	1.264	0.36	-0.853	0.198	-0.466
679872	GBP1	NM_002053	-0.814	-0.611	-0.698	-0.526	-0.41	0.129	0.046	-0.159	-0.052	0.318	-0.254	0.704
679895	ITIH2	NM_002216	-0.26	0.036	-0.663	-0.165	0.675	0.614	0.914	0.326	-0.197	-0.13	0.664	-0.032
679922	CLTB	NM_007097	-1.06	-0.632	-0.758	-0.0080	0.287	0.261	1.354	1.893	-0.277	-0.53	-0.154	0.1
679954	CCL23	NM_005064	-0.694	-0.967	-0.759	-0.783	1.215	0.509	1.1	1.307	0.75	0.383	0.927	1.71
679986	HYOU1	NM_006389	0.553	1.145	2.349	0.681	-0.632	-0.48	-0.75	-0.421	-0.611	-0.882	-0.575	-0.391
679990	ERLIN1	NM_006459	0.622	0.55	0.877	-0.343	-0.416	-0.588	-0.608	-0.798	-0.58	-0.609	-0.095	-0.1
680123	SLC43A3	NM_199329	-0.409	-0.191	-0.597	-0.566	1.03	0.39	0.983	1.93	-0.113	0.872	-0.086	0.135
680128	PTGDS	NM_000954	-0.589	-0.28	-0.183	-0.209	0.16	-0.126	0.528	-0.048	0.768	0.57	0.421	0.182
680225	MEIS3P1	NR_002211	-0.227	0.224	-0.668	-0.335	0.446	1.125	0.977	0.462	-0.503	-0.949	0.0070	-0.734
680257	CR619482	CR619482	0.217	0.054	-0.039	0.142	-0.376	-0.068	-0.488	-0.416	-0.347	-0.196	-0.096	-0.287
680300	DTX1	NM_004416	-0.29	-0.293	-0.544	0.031	-0.064	-0.253	-0.046	-0.069	0.393	0.028	0.309	0.169
680342	ACE2	NM_021804	-0.126	-0.388	-0.372	-0.741	-0.049	-0.221	-0.374	0.184	0.513	0.263	0.0010	0.322
680543	RPL13	NM_033251	0.463	0.24	0.306	0.211	-0.788	-0.37	-1.418	-0.671	-0.468	0.149	-0.479	-0.553
680547	HLA-DMB	BC035650	1.794	2.229	0.559	0.528	-0.792	0.635	0.373	0.393	-0.933	-0.1	-1.805	-1.851
680548	RPL13	NM_033251	0.474	0.165	0.224	0.241	-0.523	-0.342	-1.557	-0.57	-0.506	-0.051	-0.489	-0.572
680569	FKBP5	NM_004117	0.96	-0.169	1.368	-0.136	-4.441	-5.136	0.587	-4.642	-2.99	-5.194	-4.232	-4.776
680690	C1orf38	NM_004848	-0.666	-0.417	-1.543	-0.675	0.819	0.278	0.134	0.914	0.716	0.461	0.377	0.346
680714	RORA	NM_134260	-1.678	-0.928	-2.093	-0.523	0.234	0.872	0.417	0.363	0.428	0.772	0.893	0.144
680761	M14755	M14755	0.171	0.0090	0.094	0.394	-0.259	-0.436	-0.165	-0.211	-0.691	-0.322	-0.745	-0.86
680783	BRUNOL5	NM_021938	-0.317	-0.419	-0.183	-0.206	0.174	-0.011	0.113	0.143	0.29	0.172	0.455	0.162
680826	EEF1G	NM_001404	0.605	0.113	0.238	0.576	-0.055	-0.472	-0.284	-0.202	-0.5	-0.671	-0.627	-0.321
680874	ST3GAL4	NM_006278	-0.061	-0.892	-0.629	-0.579	0.892	0.061	0.161	1.037	0.573	0.888	0.594	0.584
680889	TTC8	NM_144596	2.518	2.005	0.899	-2.351	0.603	-0.061	0.326	-0.655	-1.618	-4.528	-2.746	-4.132
680890	FN1	NM_054034	-0.294	-0.388	-0.651	-0.091	0.527	0.032	0.071	0.305	0.259	-0.096	0.407	0.503
681005	SNX16	NM_022133	-0.663	-1.219	-1.416	-1.513	0.186	-0.112	0.445	-0.467	-0.043	1.693	0.22	0.291
681009	CERK	NM_022766	0.387	0.265	1.517	1.37	1.964	-0.898	-0.287	0.59	-1.252	-0.963	-3.278	-3.098
681011	C13orf36	NM_203451	-0.606	0.196	-0.813	-0.888	0.417	0.592	0.734	0.0060	0.295	0.901	0.605	0.352
681074	TMEM155	NM_152399	-0.428	-0.368	-0.736	-0.264	0.306	0.051	-0.178	0.579	0.561	0.015	0.144	0.399
681143	SSR4	NM_006280	0.168	0.064	0.745	0.179	-0.142	-0.452	-1.004	-0.116	0.212	0.575	0.525	0.499
681144	NFIX	NM_002501	2.15	0.781	1.09	2.001	0.734	1.038	-0.783	-0.164	-0.851	-0.662	-0.92	-0.917
681145	PAX8	NM_013992	-0.372	-0.697	-0.196	-0.543	0.294	0.119	0.29	-0.165	0.105	0.125	0.065	0.296
681286	DNAJA1	NM_001539	0.552	0.912	0.81	0.509	-0.184	-0.428	-1.0	-0.526	-0.33	-0.593	-0.801	-0.084
681497	LMNB1	NM_005573	-1.403	-1.784	-0.996	-0.851	1.39	1.223	0.913	1.368	1.501	-1.188	-1.255	-0.789
681542	KIR2DS1	NM_014512	-1.402	-0.239	-0.165	-1.3	0.562	0.871	-0.084	0.441	1.538	1.7	1.233	0.073
